# Supplementary material for: The Evolutionary History and Diverse Physiological Roles of the Grapevine Calcium-Dependent Protein Kinase Gene Family
Source: PLoS One. 2013 Dec 6;8(12):e80818. doi: 10.1371/journal.pone.0080818 (PMC3855637; doi:10.1371/journal.pone.0080818)
Supplement: Figure S2 — Protein Sequences of CDPKs from multiple species ranging from green algae to flowering plants. Sequences are in fasta format. (TXT) [file pone.0080818.s002.txt]

>GbCPK1
MGNCCGSAGGSKKTKKPKKSNPFAQDHRTNNHSNDPAGAPRLSVLRDADGHNINDRYVLGRELGRGEFGITYLCSDRETQEVFACKSISKRKLRTAIDVEDVRREVAIMKHLPQHPNIVSLKATYEDENAVHLVMELCEGGELFDRIVARGHYTERAAAVVTKTIVEVVELCHKQGVMHRDLKPENFLFANKKENAPLKAIDFGLSVFFKPGERFNEIVGSPYYMAPEVLKRNYGPEVDVWSAGVILYILLCGVPPFWAESEQGVAQAILRGLIDFKRDPWPKVSEHAKNLVRQMLEPDPKLRLTAQQVLDHPWLQNAKKAPNVPLGDVVRSRLKQFSVMNRFKKRALRVIAEHLSVEEAESIKDMFRMMDTDNSGTISFEELKAGLHKLGSQMAESDVQMLMEAADADGNGTLDYGEFVAASLHLQRVDNDEHLRKAFAYFDKDGNDYIEIEELREALADDFGPNDTDVVNDIFREVDADKDGRISYDEFVAMMKTGTDWRKASRHYSRERFNSLSIRLLKDGSLQKANDEKR
>GbCPK2
MGACLSSSKRKVSGSNSNQNQHHKDPKPSPHKDKASSKGNGGLVPCGKRTNFGYDRDFDKKYHIGKLLGHGQFGYTYVATDRASGDRVAVKRIEKKKMVLPIAVEDVKREVKILRALTGHENVVQFYNAFEDDEFVYIVMELCEGGELLDRILAKKDSRYSEKDAAKVVRQMLRVAARCHLHGVVHRDMKPENFLFKSAKEDSPLKATDFGLSDFIKPGKKFQDIVGSAYYVAPEVLKRKSGPESDVWSIGVITYILLCGRRPFWDKTEDGIFKEVLKKKPDFREKPWSGISSSAKDFVKKLLVKEPRARLTAAQALSHPWVREGGDASEIPLDISVLCQMREFVKYSRLKQFALRALASTLGQEELAGLRDQFDAIDIDKSGSITLEEIRQALAKDQPWTLKESRVLEILQAMDSNRDGLVDFDEFVAATLHVHQLEEHDSEKWQQRSRAAFEKFDVDKDGYITPEELRMHTGLKGSIEPLLEEADIDRDGKISLSEFQRLLRTASLESRTHEYSERDHRHPRKLXCIAISLRFTSKKHXAQYWTDMNSGQAAAYGHYFEQILRAKQIRLCIEVFRSTACLXNFSSLCPKDGTF
>GbCPK3
MGNTCLGASVNKNGFLHSVSTSPYKFWRAEEYSTQRSSSEPQSQSTDAQNLSHPNKPPEAVRIPEPKQQQQTETEPVSHKKQPPPPVMKRNTSGGYPNFSVLQRRTDLLKNLYSVGRRLGQGQFGTTYLCIEKSTGKEYACKSIAKRKLTSEEDIEDVRREIQIMHHLSEHPNVVTIKGAYEDITSVHLVMELCAGGELFDRIIQRGHYSERKAADLTRTIVGVVEACHSLGVMHRDLKPENFLFSNKNEDSPLKSIDFGLSIFFKPGETFCDVVGSPYYVAPEVLRKHYGPEADVWSAGVILYILLSGVPPFWAETEQGIFEQVLHGDLDFSSDPWPGISESAKDLIRKMLNRNPRKRLKAHEVLGHPWIQEDGVAPDRPLDSAVLSRLKQFSAMNKIKKMALRVIAESLSEEEIAGLKEMFKMIDTDNSGAITFDELKEGLKRVGSDLMESEIQALMEAADVDNSGTIDYGEFIAATLHLNKIEREDHLFAAFSYFDKDSSGYITIDELQQACEEFGIDDVRLDEMIQEVDQDNVSLFLQLPKLLYYLADSECD
>GbCPK4
MGNSCIGASLINKNGLLQNFAEAVPNQFWKTGDDSQADSNEKGDPDSNPNKAPCTVSIPDHNNNCKREHSHNMKRFGEGVPSITSSVLQHKTANLRDLYTVGRRLGQGQFGTTYLCLEKETDKEYACKSIAKRKLLSIEDVEDVRREIQIMHHLSEHPNVVTIKGAYEDVASVHLVMELCAGGELFDRIIQRGHYSERKAAELTRTIVGVVEACHSLGVMHRDLKPENFLLSNGDEDSPLKATDFGLSVFFKPGEMFSDVVGSPYYVAPEVLLKHYGPEADVWSAGVILYILLSGVPPFWAETEQGIFEQVLEGELDFTSEPWPGISESAKDLIRKMLSRDSKNRLTAHEVLCHPWIRDDGVAPDRPLDSAVLSRLKQFSAMNKIKKMALRVIAESLSEDEIAGLKELFKMMDTDNSGAITFDELKDGLKRVGSELMESEIRSLMEAADIDNSGTIDYGEFIAATLHLNKMEREENLFSAFSYFDKDGSGYITIDELQQACQDFGIGDVRLDDMIQEVDQDNDGRIDYNEFATMMRKGNGGIGRKTMRNSLNASLRDALKIV
>GbCPK5
MGNTCRGSFKNRYVQGYKEPSDRSSYRKNSNNNNSDHYTSRTDSTSDLSANSLTLHLISNDLGKESLATDPPPRKQAIDTEHHNQKPDSQSPKEGNMRRGVDSLSYFVLGHRTENLRDLYTLGRKLGQGQFGTTYLCTEIATGKEYACKSIAKRKLISRDDVEDVRREIQIMHHLSGHRNVVTIRGAYEDSLHVHIVMELCAGGELFDRIIQRGHFSERKAAELARIIVGVVEACHSLGVMHRDLKPENFLLVNKDDDSSLKAIDFGLSVFFKPGQIFTDVVGSPYYVAPEVLCKHYGPEADVWTAGVILYILLSGVPPFWAETQQGIFDAVLRGYIDFESEPWPSISESAKDLIRKMLTSSPANRLTAHEVLCHPWICEDGVAPDQALDPAVLSRLKQFSAMNKLKKMALKVIAESLSEEEIAGLREMFKAMDTDNSGAITFDELKAGFKRYGSNMRESEIRDLMDAADVDNSGTIDYGEFIAATFHLNKLEREEHLFAAFSYFDKDSSGYITVDELQQACLEHNMSDVPIDEIIREVDQDNDGRIDYNEFVAMMRKGNGGIGRRTMRNSLNVSMKDALMVG
>GbCPK6
MGNCNTHNKPEPHSRLHEEDNAIHVSPPNLSPLQPQAPPRPLPATQDIGYVLNRPMEDVRSIYTLGRELGRGQFGVTYLCTHKETNQQFACKSIAKRKLVTKEDTEDVRREVHIMHHLTGQPNIVELIGAYEDKHSVNLVMELCAGGELFDRIIAKGHYSERAAASVCRTIVGVLLTCHKMGVMHRDLKPENFLLLNKEENSPLKATDFGLSVFFKPGDVFKEIVGSAYYVAPEVLRRSYGPEADVWSAGVILYILLSGVPPFWAETEQGIFDAILRGNVDFSSNPWPSISSGAKELVKKMLKQDRKERLTAEQVLNHPWIREDGEAPDKPIDSAVLTRMKQYRAMNKLKKVALKVIAENLSEEEIMGLKEMFKNMDTDNSGAITFEELKTGLARLGSKISESEVRQLMDAADVDGNGTIDYLEFITATMHMNRMDREDHLYTAFQYFDKDKSGYITVEELEQALKKYGIGDEETIKDIIAEVDTDHDGRINYDEFVAMMRKGNQEANANRRRDVTVGAPRQK
>GbCPK7
MGLCFSSDKEKVTGSKNNQVPPKGEKSPQKQTEKHSNSDAPLGKRTVFGYDTDFDQRYQIGKLLGHGQFGYTYVAIDKVTNEKAAVKRIEKKKMVLPIAIEDVRREVKILHALTGHENVVQFHNAFEDDDYVYIVMELCEGGELLDRILAKKDSRYSENDAANIVRQMLRVAGRCHLHGIVHRDLKPENFLFKSLKEDSVLKATDFGLSDFIKPGKKFHDVVGSAYYVAPEVLKRRSGPESDVWSIGVITYILLCGKRPFWDKTEDGIFKEVLKKKPDFHEKPWLSISDSAKDFVKKLLVKDPLARLTAAQALSHSWVREGGNASDIPLDISVLANMREFVKYSRLKQLALSALATTLDPEELADLRDQFNVIDIDKNGTITLEEIRQALAKDQPWTLKESRILEILQAMDRNRDGLVDFEEFVAATMHVHQLEEHDSVKWQMRSRMAFEKFDFDKDGYITAEELRMHTGLKGSIEPLLEEADIDRDGKINLHEFKKLLRTASLGTRIKGXSKESSIFS
>GbCPK8
MLSQEGRKLVDDYEVEEVLGSGGFSVVRKGTSKTDGNTKPVAIKTLKKLGFVAPGIPGSTPKKIRSGGGIPTWKQVSISDALLTNEILVMRRIVEDVSPHPNEYTYMMCMRDRKSGDVYEDKVGVHLVLELCSGGELFDRIVAQERYSEAGAATVIRQISKGLSGLHDAKIVHRDLKPENCLFLTPDEDSPLKIMDFGLSYIEDFTDPIVGLFGSIDYVSPEALSRRNVSTASDMWSLGVILYILLCGYPPFHATSNRDKQNLILAGDFNFDEHTWKTVSSSAKQLISSLLAVDPQRRPTAKELLLHPWVRGDSAKQEPMDVEVVSRLQSFNARRKFRAAAIASVWSSKVFLRTKKLKTLLGSHDLTHEELEKLRNLFKQVCAKGDNATLPEFEEVLKAMSMGSLVPLAPRIFDLFDNNRDGTVDMREILCGFSTLRNSHGENALQFCFQMYDADRSGCISRDELASMLRALPEDCLPRDIMEPGKLDEIFDRMDANNDGRVTFEEFKTAIQLDSSLQDALLSSFRPM
>GbCPK9
MGNCIGAHSSPKSVDYNAEQKQGNHNYYHQQQQQQQQYYPPNNGFQVIGAQSQPPVPSKAHPPNLIPSPKQNPKQQPIGPVLGRPMEDVRTTYTIGRELGRGQFGVTYLCTHKVSGELFACKTIAKRKLTHKDDIEDVRREVQIMYHLTGQPNIVELKGAYEDRHSVHLVMELCAGGELFDRIIAKGYYTERAAATLCRTIVQMVHTCHSMGVAHRDLKPENFLLLSKDENAPLKATDFGLSVFFKPGQVFKDIVGSAYYVAPEXLTAKLWTEVDVWSAGVILYILLSGVPPFWAESEQGIFDAILHGHIDFVSEPWPSISSSAKDLVQKMLKSNPKERLSALQVLNHPWIREDGEAPDTPIDNAVLTRMKQFRAMNKLKKVALKVIAENLSEEEIMGLKEMFKSMDTDSSGTITFEELKAGLAKQGSKISESEVRQLMEAADVDGNGTIDYIEFITATMHMNRMEREDHLYTAFQYFDKDRSGVSSHGYHGKWHHFKILFQYLYMKNVAIHGTYLHFQILSIIVHGNWGNNLCGHSFVGATXRYITMDELEQALKKYGIGDEGTIKDIISEVDTDNDGRINYEEFAAMMRKGSPETTAKKRRDRFI
>GbCPK10
MGNCFRKGTRTSDPKSYPTAYAVGRTQIQQQQQQQQTFPMQDPQPAPVKDSQPPLTSPVKPIPSKVEPIGSVLNRHMEDVRLTYSLGRELGRGQFGVTYLCTNKVTGELFACKSIAKRKLTSKDDVDDVKREVQIMNHLIGQPNIVQMKGAYEDRHSVHLVMELCAGGELFDRIIAKGHYSERAAAAVFRTIVQVVHTCHSMGVMHRDLKPENFLLLNKEENSPLKATDFGLSVFIEPGKVYRDIVGSAYYVAPEVLRRNYGQEADVWSAGVILYILLSGVPPFWAETERGIFDAVLEGHVDFDTAPWPSISRSAKDLVGKMLKQDPKERISALQVLSHPWIREDGEAPDRPIDSAVLNRMKQFRAMNKLKKVALKVIAESLSEEEIMGLKEMFKSMDTDNSGTITLEELKIGLARQGSRISESEVKQLMDAADVDGNGTIDYIEFITATMHMNRIEREDHLYTAFQYFDKDNSGYITREELGQALKKYGMGDEETIKDIINEVDADNDGRINYDEFSAMMRKGSQEGNMNKRR
>CriCPK1
MGNCCGTDGFKHERPLPAHPNRQGEDKTGAPKVISHTKLSSCGEQSVNEKYHLGRELGRGEFGITYLCTD
RETDEVLACKSISKGKLRTPIDIEDVRREVDIMRHLPKHPNIVTLEGVYEDENAVHLVMELCEGGELFDR
IVARGHYSERAAAAVMRTILEVVQVCHRHGVMHRDLKPENFLFANKKENSPLKAIDFGLSIFFKPGEKFT
EIVGSPYYMAPEVLKRSYGPEVDIWSAGVILYILLCGSPPFWAETEQLVAQAILRGNVDFNRDPWPNVSE
NAKALVRQMLEPDPSKRLTAQQVLDHSWLVNARKAPDVPLGDAVCARLKQFSAMNKLKKRALRVIAELLT
GEEVEGIRAMFNMMDVERTGSLTFGQLKAGLYKLGSQLPESEIQQLMEAADVNGNGTLDYGEFVAITVHL
QRMDNDECLRKAFNFFDLNGDGFIDRSELHEMLEADLGEVGTDIIDDIIQEVDIDKDGRISYDEFASMMR
TGTDWRKVSRNFSRERYASLSIKLMQEGSLKL
>CrCPK1
MGCSSSKDEVELAQQVLGAKKAADTKAVRRLSALGLEDGEVWITRQTTDIRKVFKFGQQINKGQFGVIHVVTDAAGNKYACKQISKRKLTGPNSIRDIRREIEIMHHLRGHPSVITFHGVYEDVSDVYMVMELCTGGDLFEKIEKMSTVTERAAAALFRELVECVAYCHTLGVMHRDLKPENFLVTDRTGDARIKLSDFGLSTFFREGQADFADVLGSAYYMAPEVLERSYGKSCDVWSLGVILHVLLSGAPPFAGATDAEIIKAVRSRDVDLSAKPWPAISRHARHLVSRMLEKDPEQRIQLDQVLTHPWLRLDGTAPVRAVPTGVRDRVRQFRTLNLLKREARRVMAASLPPEEVAGLKNLFEELDANADGLVSLEDLVAGLARRGEALAGEEAAALLRSMDLNGDGFIDYREFVAATYTLSKLQQSDVLLKTFRHFDLDGDGYISKEELAAALAQLPAAASSAASARESVTGLLAEADLDKDGRLNYREFCTMLLAAPGLEAGGSEADANAAEVQAALRLSGIDLDSAGLPGALNGNAAAALPASAAAAVAAAVAAGFRPGSHSTNDTAWDPSFGSGKRTSTGGGVRTSTGGGIRTSPSGVQASIGSRPQAPSPQRSGSLAAAPPSSSQASSRSQQPSPMVSTSQMGMLQQQQQQQQQQQQQQQQQQQQQHSRSQQHSPMVGGHRLSSAQSQSQSQQLRQLQQQQSRKQQAQQQQPQQPGVWADDFSDAGPLDSEDEDIMKASRRQPQQVQTQSSQQSHRA
>CrCPK2
MGGCHSKKTSSAVPPSPHAEKARRPAWLDDANTPDGKVRTASEPGIFRDSAERGGEGALYSPRGGGRRLSVGPGDSPPDS
LSKPRGQQQRDSATSHHAPWAGAKGLVPGDDDDGDGRTGVQTFLSGPLLAAGGGSRIPKGLLVPLTARRGQAGGGDGYSR
THELSAAVDGGRGRQRRTTGDYGRSDADDDGDGGSNEESHILAFNAASPARPAPAVQGSGGRRSHVGSDSGATGHGGSGG
SGRRGNTAAARGAQAASCDGGVPAPPPQKPQQPHNRHKGRQQGQGVGNDSPSFPPRLGPQPQPPSQQVAGAGAGAGAGGR
GRGGAGAGGARRTTADSGLGLGGDMGHSRTGHRGAGAGSQGATGGLGASPPSTHDSNDAAAEAAAIAAALAAAQAAAAEE
EAAEERARAEAEAEARVQAELAAGMAWVIRPGPPIESTYQLGRTLGKGSFGVVRAATHIASGSEVAVKTISKNLLRAGDI
AALRREVEILHHLKGHPHISELLGVFEEPTQLHLVLEMYKGGDLFDAIISVGRHSERAAADVMRTVLTAIAYCHAMGVAH
RDIKPENFMLSEDPHSAHDDSDEGQEADEDEVTARGAVGSRLKLIDFGLSVFCTDSCPLSETVGTSYYVAPEVLAGCYSR
AADVWSAGVILHIMLAGYAPFDGRDDDHILRAILKGNLDLKTDPIWQSISREAVSALTAMLEKDPAKRATADQLLAMPWF
GRTAAACAAPSAPLPGVVSERMRRFARMNSFKREARRVVAGLMRREEVAGLVAQFRALDVNGDGKLSIQELKEGLAKQEL
RLGGPTARPLTEREVEQLLARSDLDGDGLLDESEFIGATLPAAAITRKAQHALAASKAAAAPARRKTRAGSASRLPRTAS
GAARAAAAASRPGSAGGATALLAAAFAHFDTDGSGFITEDELRAALAAHHPAGEGPDIGAIMAQFDIDGDGRIDYDEFLK
MMVQADEGEDDEAGGEAEVLDVSSTPLQPDDDGADAEGSREAAAAEAAAEAADRVGGCYVGVRPRSARPGNNRITAADVA
RLAAAAAGDPRATPQLASVAEAGGAEVAGAEERRGVKSRKVTMAWALGDQVLDMEAEGEGKDTLGRAGAASPQPPASTST
DKRSAAAARGKPANGAVAVASSQPPGAKQGRAGAPMWSDSDDSAEEEVLFAEDGFGGEDRHSRHSRPSGKAARGSASAVP
ATAARRDTYLMTRPDPGQASGALKPFTPAPMPPAAAVKVVAVAPKPPPSAGHGAADGGPSRPPALQLPSQPSGGPSRARP
QQQQQQQQQQQPSHVSGPNAMPHAASPDAAHEALDQPIGGGRAASSSGSGVGYLYASRTSPHGTGAAARSPASPAGGGAG
GLAASAFGTAGRMARSSMPSGSAAGGQYASAAAAGAAPAAHSPSYTRAHPPPRYQAHPGGSRHPHDPITTIYGGDSSGGS
LPGSPSAASAAAHQRLPGARASAAAAAVFGISSSRGGSSASAPIAKLTAAHPPQPVPVAQAGRGSAAAAAARGHMGSGAG
GAHGPAGGTGSQLWTSSSSSASPTAAAAHVGRAGVAGSSAHGARSSGSGARGPGDHHAGAGEGGLAYGGTPDGRAPNSEP
IPSLGSNSRTRRQSTGSAWQQQAPAPPQAAASPPSPHPPSGRLQHSPLRPNPLSPRGPLAAGPGGASAGGAAARGGGGGG
LVSQLHQLQPHPPLLLEEEMAAPSPHSGGSASSLRPRGRRTSRQESAGGELPVAGASAELWLMNGGAGAAPPGAAAGDTW
MVLEDATGGDPGGDTPNGSAGLGARRSGGGQRGPGLGARR
>CrCPK3
MGACASKGGPDEGHDASLRTRAASENGVSLSKLLGLPETGVSAEQAACSVCAQKRTNVRSAGPPSSSTGSANSAARNSPG
EFGVKYADVARPAQIGSLAKARLTDTARQEDIPEVSCVPEKRFSGYTQLQVHRGFTSPRLVPAPPGADGRAAAPTAGQCP
DLSSTRLPSLPASDSTTAASCQPTLVTTTATTTNATNVVASTVAASGGVVSGDAETGDSADPSSSSPEQWVLRSGPPIED
DYALGRVLGQGSYGVVRLATRLSTGEPVAVKTIQKTGLVSNPTSLSALRREVEILHHLAGHPHIGQLYGAYEDCKCLHLV
MELYEGGDLYDAVVGVGRHSERAAADVMRAVLTAIGYCHAMGVAHRDIKPENFMLSAPTQQQKVEAEAASAAAGGDGGLA
LGIGARIKLIDFGLSCFCADESTLRDAVGTSYYVAPEVLEANGYGRAADVWSAGIILHVLLLGYAPFNGADDKEIQLSVL
KGVPDSTGDPLWTSLSPAAVDTLAAMLDRNPATRATADQVLSSPWLGRTAAECTAPSTPLPGVVSERLRKFAKLNSLQKE
ARRLVATAMRSEEVAGLRAAFKALDLDGDGKLSAEELREGLARQELPRGAPVGMEAVAPLVPTPRGQLLREREMRELVAR
SDLDGDGMLDESEFLGAALPTAAITRAAAATGEPVAMAALARASVGSVGGRSTGTVRLAQSPLGAASPSVHGGSLAAPGR
ARSHNPLAAAFAALDKDGSGFITADEIEAVLAAHHPNGRAHGPDVQAMLAAADTDADGRISYEEFLAMLLAAEDGAGDFL
GGGGNGAPQAPAPAHQPESQSQPLPAPAQLQQIAGPQGQKHQAAEEQREAHSLSQPLPQVVAAAQPKSPVVKEPVVSCQA
PAAPATAKPPLPPVQERKAGAVNNGAAAVSVAAAAPGASMSGARDACGSRDSAREGSASARAPSPATVQSSEEVSGRRGA
ATAVWVAGKGHGYTQQRKGTRASGGGGSAVEEAPSLSIAGLMQTQRISRSSSLCSCDSVAAVRQNSGHLSVVEWGDEAEE
AAEIELKRGCAAAENAEQEALRTGSASTAARRGRGSADRRARCGHAKRSTSGAGGAQLVSDSDTDISFEEAPAHRARRGA
GSCASNAVGAAAGEVAKLHSTTSSDGGEESDGAGMPRLMRLSPLHNAGLEDTGGAPATEVAAWRQAPSGARTGAVGVVGA
VGRGQTGMSASEPLPAFPYGRAAAEPAAALTHGGGTVSVVRAAQAAAFALMQADNAGAAGGSLFADLTSLASTQAAAASA
DSGRPTADEGSGRWAAVPAAVRAQPPQQSPSGSGRWRRRSAAVVLDSSVHRTGAQAAGASRRSAGGARAASSTGPHTPTP
LSAGTPPPATGASPVGGRSSPMAERSKPSGCWVEEALPQPAPVLAATEAIRRRASGGGFTGGGWPPRLSAGAGVSSSTPV
SPRPPSSGNTCKPPPYQQPLQQQRSQLGIQPGGPGAGTGPQAAGTGPRVFAPSLSGRPAYGNAGGSPILTAAGSPCTTAA
PRTASRQFSRLLGTSTAAVSPNAQGAAPLLLSTDVGLPYSRGASRQLSCGLGGAGGSRDPLSVVSAATAAVGTGDRPRMK
LHALMLTEPDELMLSGPAVMSPGSRARSLAAVSASGLAASRNAHTAAAAIVPSAAAIAAAYASAPLRASFTRFGGGSGSE
DEVVHTLDEADADEGPGNFCGGGAAYAGPGAAPVYDARQRRRSTGSSYTKPISQLQAPHVPATAAASPRSVTGLQPHPPV
SQRGTGAGSPALGMAMLLHAPHQPHAPHSPHHPVAVSPRGTGGGMHHQHQHHQHSHQLSHLRLSEVGLEMQTMSRCGSTS
RNMSVDATGTPTARPGPRPWDLATETLEECAEGEEDPDLLDSARGGNPLDGLLGSLMPDRVPAALGVLRSHGVAAAAAEV
AKPAQAGGSRRSAAGVGGGVGADRSAHGPELGTGGQPPLNLSGPGPASGGLSSLMSTFK
>CrCPK4
MGCSSSIAAKNQLPESDKSTLERIRTPSGTAEDGPIDPEALWVFEETKELVKEHYAFGRILGKGQFGTCRTVTHKTTGKKYACKTIAKRRLFNMSDVNDVRREVQIMYHLQGHPSIVSIIEVYEDKTNVHIVEELCSGGELFDSIIERGHYSEKDAARAFRHIATVVAHCHNMGVMHRDIKPENFLLSSRDPDALVKGTDFGLGVFFSEGQTFKDVVGSAFYVAPEVLRKKYDKRADIWSLGVLLYLLLAGVPPFYAETEREIFRAVLSAPLDFTSAPWPSVSEAAKDVIRRMLERDPSKRISIADVLAHEWVREDGAARAAPLQHEVLVRLQNFAALNKLQQEALKIIANSLPENEVSGLRSLFMDIDADGSGSITVDELREALMKKGTNIPAEELERIMAQADISGDGTLDYEEFLAATMNLAKLEHEEHLYMAFRFFDANDDGFIDHDELVTALEKICSSAEINELLQQADTSGDGQIDFEEFCHLMRCGNSALTKATTTVKQGLMGTVRSQAVLDLTKLRAQSLAAAAAGGDSEVKEQLLTTMMSMTAKRSRRHLAQPSHAGASKAPSSVAMASSAVASALNLASVNGDTSVRRGGLSPLAPAGGPAPRKLTQRRLSEEAEYACRTAMGMLGGAQGGSSTGPSGGSGHNSRDARKPGAAAAAASPGPSGAHGGASAPLLQRQGSEQPPHAASPGGSGPGGRGISGDGQGPASTAANGVRGGRASVAFAVSALSDAGPSGGTKGGVGSCGGEAGDLVMAVEGTADHARAESGYHNVRRAGGGVAGGDSEDLEEELASIDVIKAMSFKSIKTNGGEDADEDDANGGDGRPVAPSAASSQLQRVRVSGAGAAMAATAPALGVGGRLSPFSHPGGAMGGGGGGGVDGDVLMDMPGAIGGGGGGGTAPRSISGGNASQRSVRSNNGGGAGDGTGGWRAQHGLPASAAASPVITAAAAAHAAMLGGASWDGTHGRGGGSHTGMAAAGAMRTAKTGGAWDSPDQSTQSSDLAGMAVKGGGRQSAAGGDGGGWRASNGTVAWQGS
>CrCPK5
MGDPRVSFSVANILGKGPNDPKLEDAYRVDKQIGKGAFGVVRAGAKRSTGDPVAVKSISKAKLVCKEDVKDVQAEVAIMNLVAGHPYVVTLRSTHEDKEFVHIAMELCAGGELFDSIVEAGNFTEKKAALYFRKMVEVVNHCHELGVMHRDLKPENFLLTSKGPEGELKLTDFGLGVFFKPGERFRDLVGSPYYVAPEVLRKNYSHEADMWSLGVILYILLSGLPPFWGDTEDQIFKMVLKGHIDFKTDPWPKISEAAKDCVKRLLDQDVTKRATAAQILKHEWLVKEGVALDIALDSVVLKRLKQFAQMNKLKKACLMVIGQHLTPDEIAGLKELFKSIDADGSGTITVEEMRKALAQWGHKINEVELQQLMAIADVDGDGLIDYNEFVAATMHLSKLEKEELLQQAFKQIDKDGSGTISVSELEQELKKFGIYDDAKELLATADTNGDGLIDYLEFCSMLRNNNEALKQSTRAIKRQYSKFF
>CrCPK6
MKGTAGQRQGNQARAGGRTVSVVCNAKYSAPLRNQQSGAAAPQTAEFSGRGATTCGTFIPGLPELSGLAVRPSSPTWRIVQSRQRESVIANSTDYTSSASDEGVLRLPGRTELEPHMVTNVFGFPRNLVDKYHLGRVIGAGSFGVVREVVEKATGKTAAVKTIPKVPKRGLPTPRYLLKLRTEVEIMQQLGYSLDAVNLRDVFEDDDSIHLVMELCEGGALLERIEAHKYSEKYIARLTRSILRFISQCHAKGIIYRDVKPDNFLFLRHDDESPLKATDFGLSIRHWPDEPKLTSRSGTPAYMAPELVLQSYDEKCDIWSVGMLTYQLLTGRFPFWEDVRTQTLSDVWKAILTQDVNWDAQELKQLSPSAVDLLKRLLQRDPAQRPSAFAALEHPWLSEEGRARDLPLQGSVVQRLQRFSTFGHLKQLVLKIIVDEIRDEMTGAAAAGQKPHGVSRKARTALGNLQDLFNELDTDGSGAISFEELSSGLRRQGYVLADNEIENLMRRVDSDHNGTVDLSEFIATLMDWDQVQSEQNWQTYLDHAFRKMDHDGDGFISLDELLQQLPPLRPAPGAPAGGLAQVVGSAVSGAAAALGLGGRLEAYEGDAERLAEAKLMLREADTNGDGKISREEFFDLLRDGHAPDSLSFYDDRLAIGEDGRARPVTQAHPPSSQQQQQQGGLQTAQR
>CrCPK7
MGLCLSKAPLGPPDSEHPADSAASLTVTKPTGSSPSALSASPGSAQLRAAALKTAWQTSARSLRASISKRGAKRSDSYKI
AGLRGGAASPDEAQQQQQQQQQQQLQQLLQESGVDRDSAGGGNGGRASGSVGLRVSVGARVSPTNGNGGGGGATTNTGGA
LRVSPATQPQTPGAAPATRRASSSVLAGHGAPDGVSARTYSTSHGGAANGVAANANGARHNAAGAAAAAPAAAGPADCVV
QSFCRPSEPMSDGAGLDGPDSFGPEELTSLPPPRSCPNCYTSESPSGAPGAGGVAAVPVDGSALGSVGGTRRSNSNLAAT
APRDASVTGGTGRQAAARRGSAGGEAAWAAAQAALVVPPSPRPPAAVQPPASPATAAPPSPASAATAAAQKAQQKAAAAA
AAAVAAPAAPVAAPAPAPNQQQDQHAAQKPAAAAAADTAPTWVLRPGPPVESAYELGDVLGKGSFGVVRRARHIASGAQV
AIKTIKKSLLGAGDVAALRREVEILHHLSGHPHISQLLGVFEEPGQLHLVLELYQGGDLFDAIISVGRHSERAAADVMRT
VLTAIAYCHAMGVAHRDIKPENFMLTAPPPPPETLPGGSLAALHADSLAALTAQLDAAAAAADPDLKGAVGARLKLIDFG
LSVFCSDATPLSDTVGTSYYVAPEVLAKSYSRSADVWSAGVILHILLTGYAPFDGRNDQEILKAVQQGHLDLASDPIWSS
ISREAMAALTAMLDRDPQRRATADQLLAMPWFGRTAAACRAPCVPLPGVVSERMRRFARMNSFQKEARRVVAGLMRREEV
AGLVAQFKSLDADGDGKLSVEELQAGLARQEMRNRASASGLVPAAVGGGSGAPGALTAEEMRQLVERSDLNGDGLLDESE
FLGAALPTAVIARQAAAALAAAQQAAAAGGGAGGRGPGGVGGSRPGTSGASAARSDPGNPLAAAFAYFDADGSGYITVDE
LRSALAAHHPTGEGPDIRALLSRVDADSDGRISYAEFLTMMAAECMEEEVDLDQEEQEQDEGRSRSGQRRSKTLGGMLKL
RGANAVGQRSRASSHHSHHSHHIQSPHAQSHKVHGNEQQWPAARGLTGHRSKKSGINTGALSGHHSHHSHRQQQQQQQQQ
QHGGGQSRPSTTQAQSGHSSRSQQRQSGRQPHGHSQHAEEQDDWFEDEEVLPADDTAASNTSSTSNTISNTRRQQQQQLL
PGGAGARSGRSRGGQRVTLHMTPSQEERQAGAEVVAGPPAGAVAPAWGGRSRNGREDAGGPHGRHGHAAGAAAVGPHVRG
VSAATSCGSTAVVPSLSGRLSPLDGTGWYDECKSPGGAEEEEGEGQSSGAGADGVGWGHDAAMAGAGGAGAAGGGEPLMQ
QLSVEDSGLSQMMAQQWQHQQQQQQQQQAAAGSPGTARRPPALILPAQAPVATQRSRRHSAANAIPGADAASAAGRAGAG
GFSVVTGAATDRPPRCTPQPVLTPAPHSGEVLSSVPVVSGSPASASQASASQASAGRARGSQMQQLLLSQLGGDDAASSS
GRRSMPASPAGNHDGGGGGSNWFYSPAASPSGRATAQRMLRNELAAASATTAAQYYGGGPAPARQPLTPEQLLMPAPPPS
VQTGPIAAGSSARSRRQSTGSPAWPLTQPQLAGPHQGLGQTVSPLSPRLAAAFASTGGAGCDPSGRRQQTQHQHHGGVML
PPGACLDLSDQSPAALPHVRGSGGSTPRGRQQQQAQAQAPSHVPGQLQASPQHQDMLMAGGGGGRGGPSGGRGGYTSEPL
PQLQLGGTGTSTVVGGRLATPALGAASSPRQPRPPSGAPLTPGAAGGVGGAGGRHGAGPLPPWGEEVDM
>CrCPK8
MGCSSSKPSYETQDSGVHELANADDAHKSEALKAEALRTADEMFEATKGRRFHENYTRLTLTSYGASCKVLTAYHRVTNK
KVAVKTIPKSRKQLEKQRAKVKLEIGTFRLVEDHPNAVRVLEVFEGAECYYICMECCEGGELFDHISKKQASFTERQAAH
LLRGLMLFLAHMHGKGIAHLDIKPENIMFDSEGANGVLKVLDFGSSAFVQPNETVRNAFGTVRYASPEMANDVCGQKADI
WSVGVVMYILLSGRAPFLKSNDVDTLNLIKSGPRVKFAGERWAGISQAAKDCIKALLEPNPRLRPSAVTVLNMPWLKQQA
PETIIVPDTLRHLRAFANQSRIRRLLLGLMADQLVGSGANQLLGQFYTLDKDFSGTLEVSELVKAAKEAIPDLSEHEINR
MFEALDVDRTGTVDIKEFFAGLIQTIDEEKQTLVAQKSFTMLDKRGAGFVTKEAFMEVLLERAQAGTLKTLAPKAEQTGR
PGPQSMDGSVASSHAPVTHGRTSGADGGEARVLLDPGLVSELEQEFANLDANGDGVLSFEEFKAILGIQSTPEGLQLTQP
QLPAAPSIAENMETLAQTLRTRTRSHSALDEARATSGSNTRTSLRGAHRHSNSGGPSSTGALGPGAGGASATSAQRRHSS
TSRDAPQGRSSASGTPLPGGIASATSQSGGGAKRRSHTGSSGLRLGGGGGMSPMMHVAGLQEGEEGEEGEEVGGGLPVAV
LSGIAGMDRAAIDLEQPLDMETRDLLQLLAPAKRTPSSAAYGTTRGASGGLGGGGGEPGSARTPSVRDIHSQTVAALLQR
AASINASHGASMTAASVAALNKQPSVRNHASGGGGGNGAAAGHAPHLGSLPPLPSGASYHEGGQIAAAARAALAAAEVAA
AAGPVVEAELSDYYRAEPTTPAAVLLTASAAVSTSGIMSGPSAQVLAGLGGSGAVGYGASPSQSPRTSQHRVRMPVPPPA
PPGAVPGALDAAAAVAAAARDAAAAGAAHAPLLAGVTSSSDEDADGRLRLGSGGGGKLAARAPTNGGSSSRGSSPSGLGA
GL
>CrCPK9
MGNLCSCVGEGQTNAAAASAQNGQAAPAKQAAPKKEPGPMDIIEQALAEAQRELDKNKGHDFNDKYKVSKLVGHGAFAKVMICSHKDTHEKFAVKTVQKNQEDPGKQREGILKEIAIMRMLCDHPNTIKLYEVFEDKESYHLILELCSGGELFDQIIAKGHFSEKDASEKMHCLLDFIAYAHSKNIIHRDLKPENILLSDKTQHAILKVIDFGTSDFCLDGQRLSQKFGTPYYVAPEVLKKDYDKSADIWSAGVIMFILLCGYPPFGGKTDAKILQRVQAGQYSFDGKEWEVVTEAAKDMIAHMLVMDIAKRATAKQLLQHRWFQVAATAPAAALGAHMVKRLRAFAGMSRMKRLALVVLARTLTDNDVKRLRELFVAMDTNNDGRIDSNDLHKALEKVGAAIDESEMQDLFHASDIDGSGQIDYEEFIAAMLDSNRVARRKEAVRKSFEELDKDGDGFITAEDLVKVMPRGSSIELAREMVNEVDKNNDGRVDYAEFEKMMQS
>CrCPK10
MAKVGTLEVTLTSASFVKDVEFVGVLGVGVGKQDPYAVLVLADQTHRSKTITDGGKEPTWNEVFTFRNVTPDQTLKLEFYDENVVFRDVALGSGKVSLGNVLGGPQPVSLDIPLISRKGKARGTVKMAFRFTEGKTATAQTTNPYAPVSKTVKPGNWILPTYADTDCWKDYEPGSILGKGTFGTTYSATNKKTGEKVAVKVISKKKLVSAEEIGDVQREVQIMHHLAGHPNVVCLKGVYEDKSNVCLAMEVCSGGELFDAIVKKGHYTEKDAASLIRTIVGVVAHCHNMGVIHRDLKPENFLLSDRSAAAALKATDFGLSSFFQEGQVFTDIVGSAYYVAPEVLKRAYSKEADIWSCGVILYILLCGYPPFHGENEKKIFEAVVTKPVDFTSDPWPAISEAAKDCVRRMLVRDPKRRATATQILQHEWMRENGCAADQPIQLEVLSRMKQFSAMNRLKKEALKLIAKSLPLDEINGMRELFLEIDKDKSGTISVEEFSEALKKKGMQGLTDADVSRMIAEADVNGDGTIDYEEFLAATINRSKLEREELLKQAFSKFDENGDGVITRQELFNALSDPALGVDPKEIDEIIDQVDQDGNGTIEYGEFVAMMRGL
>CrCPK11
MGNCSSQDNTVPAGYKALKVQQVVQQSGDVRDFYTFDKQLGKGNFGIVHLVFDKKTNEKYACKSISKRKLVTPEDVEDVRREIQIMNHLAGHKNVVNIRGTYEDKNFIHIVMEVGAGGELFDRIAEAGHFSERRAAEVMRTIVSVVHHCHTMNVVHRDLKPENFLLTERGPGGVIKATDFGLSRFFKEGNQLDEIVGSPFYVAPEVLKRSYGKEADIWSCGVILYILLCGWPPFHGDSTQAIFKNILSAPLDLKTEPWSRVSADAKDCVRRMLARDPRKRLTAEQVLNHPWMRENGAAPDEAFVPEILIRMRQFTKMNMLKREALKVIARSLPHMELAGMREMFQEMDEDGSATITVDELREGLRRKGAEIALGEVQRILNDIDLDGNSKIDYEEFLAATMHLNKLSREENMIAAFEYFDKDKSGFITRDELMNAMKDIDAEVDVDAILAQVDQNGDGRIDYEEFCAMMRATDLDVLKSAHEALKTKVVVKSVLARVQAEPMREDSITDMSRKSSRAMATAESRKQRGASATPANAEEGEQ
>PpCPK1
MGNCCVGSSTKKSRQERRTNPFAPQDGFQSTNQILKNQPKARILDKYVLGRELGRGEFGITYLCTDKETQDVFACKSISK
KKLRTAVDVEDVRREFAIMKHLPEHPHVVTLKGAYEDDNAVHLVMELCEGGELFDRIIARGHYTERGAAQVTRTIMEVVQ
ACHRQGVMHRDLKPENFLFANKDENSPLKAIDFGLSVFFKPGEKFSEIVGSPYYMAPEVLKRNYGPEVDVWSAGVILYIL
LCGVPPFWAETEQGVAQAILRGILDFKRDPWPKVSESAKSVVRHMLEPDPKARYNAQQVLDHPWLQNAKKNPNVPLDTVR
SRLKQFSAMNKLKKRALQVIAEHLGGEEIDGLKEMFEKLDSDNTGTITFEKLKMGLIEIGSQLTEHEVRMLMEAADVDGN
RTLDYGEFVAATVHLQRLDDDDHLRRAFDVFDVNESGFIEVEELREAVGESLMGSSSESDVVQAILSEVDLDKDGRISYE
EFAMMMRRGTDWRKASRQYSRDRFNSLSTRLLRDGSLNPSSYSTR
>PpCPK2
MGNCCAGSATKKPKQRPNPFAQDGYQANSQILKNQPKAKILDKYILGRELGRGEFGITYLCTDKETGETLACKSISKKKL
RTAVDVEDVRREVAIMKHLPEHPNIVTLNGAFEDDNAVHLVMELCEGGELFDRIIARGHYTERGAAQVTRTIVEVVQACH
IQGVIHRDLKPENFLFANKNENSVLKAIDFGLSVFFKPGEKFSEIVGSPYYMAPEVLKRNYGPEVDVWSAGVILYILLCG
VPPFWAETEQGVAQAILRGVLDFKRDPWPKVSDSAKSLVRRMLEPDPKARYNAQQVLDHPWLQNAKKNPNVPLDTVRSRL
KQFSAMNKLKKRALQVIAESLGGEEMNGLKEMFEKLDSDNAGVITFEKLKMGLIEIGSQLTEHEVRMLMGAADVDGNGAL
DYGEFVAAAVHLQRLGDDEYLRKAFDVFDVDGSGYIETEELRVAVGEPLNGSPSESDVVQGILLEVDVDKDGRISYEEFS
AMMRRGTDWRKASRQYSRDRFNSLSMRLVREGSLNPDKSVAVR
>PpCPK3
MRRGVNLVPGQSFTHSVLQRNTENLKDLYTLGRKLGQGQFGTTYLCVEKTTGKEYACKSIAKRKLISQEDVDDVRRELHI
MHHLSGHPNIVTIKGAYEDQVSVHLVMELCAGGELFDRIIQRGHYSEAQAAELCRVIVGVVETCHSLGVMHRDLKPENFL
LSDPSENAALKTTDFGLSVFFKPGEVFTDVVGSPYYVAPEVLRKHYGPEADVWSAGVILYILLSGVPPFWAETEQGIFEQ
VLAGELDFVSEPWPSISESAKDLIRRMLDPVAKRRLKAHQVLSHPWIREAGVAPDRPMDPAVQSRLKQFSAMNKLKKVAI
RVIAEFLSEEEIAGLREMFKMIDTDHSGSITFEELKSGLERVGSNLVESEIRQLMDAADVDQNGTIDYGEFLAATLHLNK
IEREENLFAAFSWLDKDHSGYLTVDELQHACSEYNIGDTSIEELIREVDQDNDGRIDYNEFVTMMRKGNGTVGRATLRNS
LSLSDALMHTN
>PpCPK4
MRRGVNLVPGQSFTHSVLQRNTENLKDLYTLGRKLGQGQFGTTYLCVEKTTGKEYACKSIAKRKLISQEDVDDVRRELHI
MHHLSGHPNIVTIKGAYEDQVSVHLVMELCAGGELFDRIIQRGHYSEAQAAELCRVIVGVVETCHSLGVMHRDLKPENFL
LSDPSENAALKTTDFGLSVFFKPGEVFTDVVGSPYYVAPEVLRKHYGPEADVWSAGVILYILLSGVPPFWAETEQGIFEQ
VLAGELDFVSEPWPSISESAKDLIRRMLDPVAKRRLKAHQVLSHPWIREAGVAPDRPMDPAVQSRLKQFSAMNKLKKVAI
RVIAEFLSEEEIAGLREMFKMIDTDHSGSITFEELKSGLERVGSNLVESEIRQLMDAADVDQNGTIDYGEFLAATLHLNK
IEREENLFAAFSWLDKDHSGYLTVDELQHACSEYNIGDTSIEELIREVDQDNDGRIDYNEFVTMMRKGNGTVGRATLRNS
LSLSDALMHTN
>PpCPK5
MGGCCSKSSVVEQRPQAPHRTEANGKEKEAAYQNKGRDLPVKVGGDPPEKKERDSPEHKGRDLVENTQGSPPEKKARETP
DKQVGATKRPIPERKQSRISAANLKDNQSHSQPLGKRTNFGYERDFKEKYSLGKLLGHGQFGYTYVATEKATGNKVAAKC
IEKKQMKLPISVEDVKREVKILRTLSGHENVVQFFAAFEDDDLVYIVMELCEGGELLDRILAKKDTRYSEKDAAKIVRQM
LNVAARCHLNGVVHRDMKPENFLFKSSKDDSPLKATDFGLSDYIKPGKRFRDVVGSAYYVAPEVLNRKSGPESDVWSIGV
ITYILLCGRRPFWDKTEAGIFNEVLKKKPDFREKPWPSITASAQDFVKKLLRKDPHMRLTAAQALSHPWVKEGGDASDMP
LDISVLSNMREFVKYSRLKQLALRALASTLESDEIRDLRDQFDAMDVDRNGTITLEEIKHALQKDRPWAVKESRVLEILQ
AMDSNADGMIDFDEFVAATLHVHQLEQANSAKWQQRSKAAFSKFDVDGDGFITAEELKIATGLKGSVGTLLEEADSDKDG
RISLSEFQKLLHQASFGSRTNTDHNRQRT
>PpCPK6
MGSCCTKSSVVEEPIPVRKHQSSVQGSSKQGSSTHRHQQQQQHHYQHHPHQNGTTNHTQRSREQPPVVMHVQHRAKDVDK
LPEPKVPEPRRPPTQPGADPRKKPHVKVGSNVKDNKGTIPLGKRTNFGYERDFKSKYTLGKLLGHGQFGYTYVALEKATG
EKVAVKTIEKKQMTLQISVDDVKREVKILRTLSGHENVVQFYASFEDDDLVYIVMELCEGGELLDRILAKKDSRYSEKDA
AKIVRQMLNVAARCHLNGVVHRDMKPENFLFKSPKEDSPLKATDFGLSDYIQPGKRFQDVVGSAYYVAPEVLKRKSGPES
DVWSIGVITYILLCGRRPFWDKTEQGIFNEVLKKKPDFREKPWPTISLSAKDFVKKLLVKDAAARLTAAQALSHPWAKEG
GDALDIPLDISVLSNMREFVKYSRLKQLALRALASTLEDSDIADLRDQFNAIDIDRNGTITLEEMREALQKDRPWVIKES
RVGEILQAMDSNRDGIVDFNEFVAATLHVHQLEETDSEKWQKRSRAAFSKFDFDGDGYITTEELKIATGLKGSMDSFLGE
ADIDGDGRISLPEFQKLLRQASLGSRNNSEHQAPVSHNPRRREAHHHHVCSATKSYRRKSGIGTVWNISINSYKVYFGPL
MSTIVGNFLGCRNQD
>PpCPK7
MGNTSSRGSRKSTRQVNQGVGSQDTREKNDSVNPKTRQGGSVGANNYGGKPSSGAQAGERSTSAPAALPRPKPASRSVSG
VLGKPLSDIRQSYILGRELGRGQFGVTYLCTDKMTNEAYACKSIAKRKLTSKEDIEDVKREVQIMHHLSGTPNIVVLKDV
FEDKHSVHLVMELCAGGELFDRIIAKGHYSERAAADMCRVIVNVVHRCHSLGVFHRDLKPENFLLASKAEDAPLKATDFG
LSTFFKPGDVFQDIVGSAYYVAPEVLKRSYGPEADVWSAGVIVYILLCGVPPFWAETEQGIFDAVLKGHIDFENDPWPKI
SNGAKDLVRKMLNPNVKIRLTAQQVLNHPWMKEDGDAPDVPLDNAVLTRLKNFSAANKMKKLALKVIAESLSEEEIVGLR
EMFKSIDTDNSGTVTFEELKEGLLKQGSKLNESDIRKLMEAADVDGNGKIDFNEFISATMHMNKTEKEDHLWAAFMHFDT
DNSGYITIDELQEAMEKNGMGDPETIQEIISEVDTDNDGRIDYDEFVAMMRKGNPGAENGGTVNKPRHR
>PpCPK8
MGNCCVGSSTKKSRKERRPNPFAQGDYHTNLQILKNQPKARILDKYVLGRELGRGEFGITYLCTDKETQEIFACKSISKK
KLRTAVDVEDVRREVAIMKHLPEHPHVVTLKGAYEDDNAVHLVMELCEGGELFDRIIARGHYTERGAAQVTRTIVEVVQA
CHRQGVMHRDLKPENFLFANKNENSPLKAIDFGLSVFFKPGEKFSEIVGSPYYMAPEVLKRNYGPEVDVWSAGVILYILL
CGVPPFWAETEQGVAQAILRGLLDFKRDPWPKVSDSAKSLVRHMLEPDPKARYNAQQVLDHPWLQNAKKNPNVPLDAVRS
RLKQFSAMNKLKKRALQVIAERLGGEEIDGLKEILEKLDIDNMGVITFEKLKMGLIEIGSQLTEHEVRLLMEAADVDGNG
TLDYGEFVAAAVHLQRLDDDEHLRKAFDVFDVNESGFIEVEELREAVGESLTGSPSESDVVQGILSEVDLDKDGRISYEE
FATMMRRGTDWRKASRQYSRDRFNSLSMRLLRDGSLNPPSYSMR

>PpCPK9
MGNSSGRPRDSRKGSGGGSQGGSSQGSYPRNEGSYPRGSGHGGSTQPRGCNQGGSTQPRGSNQGGSTQPRGGSHGNAGGY
RQAPKYTPPVPKPKPVAPGFLGKPLSDILNSYTLGKELGRGEFGVTYTCTHKDTNEVYACKTIAKRKLTHKDDIEDVKRE
VQIMHHLSGTLNIVTLKAVFEDKHNIHLVMELCAGGELFDRIVAKKCYSERAASDLCRVIVNVVHRCHSLGVFHRDLKPE
NFLFTSMAEDAPLKATDFGLSTFFKPGERFQDLVGTAYYIAPEVLRKDYGPEADVWSAGVILYILLCGVPPFWAETEKGI
FDAIMRGTLDFTSDPWPRISDDAKVLVKGMLNPDVNARLTAQQVLDHPWMKEDGASNAPLDNAVLTRLKNFSAANKMKKL
ALKVIAQNLSEEEIAGLRQLFKSIDVDNSGTVTLLELKEGLIKQGSKFSESDIAKLMESADLDGNGKIDFNEFISATMHM
NKLEKEDHLFAAFHHFDRDNSGYITVFELQQALEENGVGDYDTIQEIIDEVDTDNDGRIDYDEFVAMMRKGNPGAEEGEK
HNHRHRY
>PpCPK10
MGNISGRPRKNRGHGTKGMNLGRPTDPRQKNESERPMYEGSTQRSSAVASSYGGGTQHKQDGSTRPATTGSTHAEGGHAA
RPSSGATPSERPPGPMSAPMPRPRPTSYSANGVLGKPLVDIRQTYSLGRELGRGQFGVTYLCTHKTTGEILACKSIAKRK
LTTKEDVEDVKREVQIMHHLSGTPNIVDLKGVYEDRHSVHLVMELCAGGELFDRIIAKGHYSERAAADLCRVIVNVVHRC
HTLGVFHRDLKPENFLLSSEAEDAQLKATDFGLSTFFKPGEVFHDIVGSAYYVAPEVLRRNYGPEADVWSAGVIVYILLC
GVPPFWAETEQGIFDAVLRGHIDFVSDPWPKISSGAKDLVRKMLNMNVKERLTAYQVLNHPWMEEGGDASDTPLDNAVLT
RLKNFSTANKMKKLALKVIAKNLSEEEIVGLRELFKSMDTDNSGMVTFEELKDGLLRQGSKLRESDIRELMEAADVDGNG
KIDFNEFISATMHMNKLEMEDHLFAAFSHFDTDGSGYITIDELQEAMEKNGMGDPQTIQEIINEVDTDRDGRIDYDEFVA
MMRKGNPITEDGGKHRHR
>PpCPK11
MADFEVLVGFQEHVPLPALLQNATDDLEKLYSLGKKLGEGQFGTTYLCTERATGLQFACKCIPKRKLISSEEIEDVGREV
EVMYHLSGHPNIVTLKGAYEDATNVYLVMELCEGGELFDRIIERGTYTEAEAARLTRTIVSVVEACHKSGVVHRDLKPEN
FLFKTKEDDSVLKAADFGSARFFEPGDVFTDIVGSPYYVAPEVLDRHYGPEADIWSAGVMLYILLSGAPPFWAETVQGIF
EKVMEGEPPTFTADPWPNISEVAKDLIRKMLDPNPEKRLKAHEVLNHPWIREDGVAPKKPIASLVQFRMKQFAAMNKLKK
LAIRIIAETLSEEEIANLKEIFTEMDSDNDGAISFEELKAGLLRVGTSLKDAELFDLMDAADVDHDGMIDCGEFLAATLS
LNHIELEENLMAAFQYLDKSGSGYITTDELLAVCFEFHMEDVRLEDLLHDVSIGADGSIDYKMFVTMMRKCNGGMGHQNL
RCTLGITDVLTLEEQY
>PpCPK12
MGNVSGRQSKNRGQQGGMSQEGSADTRFKSESERPRAEGSNQRSSATSSSRGASTHPNQGGSARPASTGSAHTGSAHNAS
THHNQGGSTRPASTGSTHTGSSHNASTHSNQGGSTRPASTGSSHGESGHSARPSSGTAPAERPRVPMAAPRPRSVSNVGV
LGKPLVDIRQTYSLGKELGRGQFGVTYLCTHKETGEKLACKSIAKRKLIAKEDIEDVKREVQIMHHLSGTPNIVDLKGVY
EDRHSVHLVMELCAGGELFDRIIAKGHYSERAAADLCRVIVNVVHRCHSLGVFHRDLKPENFLFASKDEDAPLQATDFGL
STFFKLGEVFRDIVGSAYYVAPEVLKRNYGPEADVWSAGVIVYILLCGVPPFWAESEQGIFDAVLKGHIDFESEPWPRIS
SGAVDLVRNMLNPNVKERLTAYQVLNHPWMQEGGDASDEPLDNAVLDRLKNFSAANKMKKLALKVIANSLSEEEIVGLRE
LFKSMDTDNSGMVTFEELKQGLIRQGTGLKEADIRKLMEAADVDGNGKIDFHEFISATMHMNKTEKEDHLWAAFKHFDTD
NSGYITHEELQEALENSGMGDPQAIQEIIREVDTDNDGKIDYDEFVAMMRKGNPDTEDGVMVVPPRHR
>PpCPK13
MNPQQSLCSSLFIRGLSLSQGSSCPSPDNTPRVAVEKKPEVKYTTQNSKQVEGVIQAIKASDNKDQKKGKLTVCVLQHVT
EDVRDVYTLGKKLGAGNFGITYLCTEKSTGDDYACKTISKKKLKSKDDVADVRKELQIMHHLSGHPNIVAIKGAFEDEAS
VHFVMELCAGGELFTRITEKGHYSEAAAASAMRTIVSVIETCHILGVIHRDLKPENFLLLNKREDSPLKATDFGLSTFFK
PGEVCKDVVGSAFYVAPEVLRRKYGPESDIWSAGVILYILLSGVPPFWADTEDGIFAEVLKAKVDFDTDPWPKISKDAKD
LIRKILNPDVKARLTASEVLAHPWVREKGVASTKPMDSSVQNRLKRFAAMNKMKKLAVRVIAQSMSEEEIAGLRNIFKIM
DVDGSGTITFEELKQGLQKVGSNMREADVRDLMDAADVDKNGTIDYGEFLAATINMNKVEREENMLAAFRYLDKDNSGYI
TGEELQNACAEFNMGEMNLEDLMRDVDLDNDGRIDYQEFVAMMRKGTGTAPPQRGARMEPSFGFSAALQL
>PpCPK14
MRRAGLNLIPGLSFTHSVLQRQTENLKDLYRLERKLGQGQFGTTYLCVEKATGREYACKSIAKRKLISQEDVDDVRRELH
IMHHLSGHPNIVTIKGAYEDQMAVHLVMELCAGGELFDRIIQRGHYSEAQAAELCRVIVGVVETCHSLGVMHRDLKPENF
LLSDQSEGAALKTTDFGLSVFFKPGEVFTDVVGSPYYVAPEVLRKHYGPEADVWSAGVILYILLSGVPPFWAETEQGIFE
QVLKGELDFVSEPWPSISDSAKDLIRRMLDPNAKRRLKAHQVLSHPWIGEEGVAPDRPMDPAVQSRLKQFSAMNKLKKVA
IRVIAELLSEEEIAGLREMFKMIDTDHSGTITFEELKSGLERVGSNLVESEIRQLMDAADVDQNGTIDYGEFLAATLHLN
KIEREENLFAAFSWLDKDNSGYLTVDELQQACSKYNMGETSIEDLIREVDQDNDGRIDYNEFVTMMRKGNGAVGRTTLRN
SLSLSDALMNPQ
>PpCPK15
MGNTCVGAASKAGFFEFPQERGSPSPSVTPKGTQPEEPAAKPNNPSPEERRKSGAGVEQEARAELKPQLSLTIQAPAVIR
IAPTVYPSAANRRQENCVVPAMRRAGLNLIPGLSFTHSVLQRQTENLKDLYRLGRKLGQGQFGTTYLCVEKATGREYACK
SIAKRKLISQEDVDDVRRELHIMHHLSGHPNIVTIKGAYEDQMAVHLVMELCAGGELFDRIIQRGHYSEAQAAELCRVIV
GVVETCHSLGVMHRDLKPENFLLSDQSEGAALKTTDFGLSVFFKPGEVFTDVVGSPYYVAPEVLRKHYGPEADVWSAGVI
LYILLSGVPPFWAETEQGIFEQVLKGELDFVSEPWPSISDSAKDLIRRMLDPNAKRRLKAHQVLSHPWIGEEGVAPDRPM
DPAVQSRLKQFSAMNKLKKVAIRVIAELLSEEEIAGLREMFKMIDTDHSGTITFEELKSGLERVGSNLVESEIRQLMDAA
DVDQNGTIDYGEFLAATLHLNKIEREENLFAAFSWLDKDNSGYLTVDELQQACSKYNMGETSIEDLIREVDQDNDGRIDY
NEFVMMMRKGNGAVGRTTLRNSLSLSDALMNPQ
>PpCPK16
MGNCCKKSSVAEEVTRKYKAPEQWITKNEPSAQTHQQKPQNGATHTKPRSRKPPPGVVHSRNRSKKVEKLAESKQPEPWK
SPPESTADRKKKPRVRAAINGKDNKEMAPLGKRTNFGYGRDFKSKYTLGKLLGHGQFGYTYVAIEKSTGSRVAVKTIEKK
QMTLPISVEDVKREVKILRTLSGHENVVQFYASFEDDDLVYIVMELCEGGELLDRILAKKDSRYSEKDAAKIVRQMLNVA
ARCHLNGVVHRDMKPENFLFKSTSEDSPLKATDFGLSDYIRPGNRFHDVVGSAYYVAPEVLKKKSGPESDVWSIGVITYI
LLCGRRPFWDKTEKGIFDEVLKKNPDYGEKPWPTISSSAKDFVKKLLVKDPAARLTAAQALSHPWAKEGGDALDIPLDIS
VLSNMREFVKYSRLKQLALRALASTLDSSDIADLQDQFNAIDIDRNGKITLEEMREALQKDRPWSIQESRIVEILQAMDS
NSDGLVDFDEFVAATLHVHQLEETDSEKWQSRSQAAFSQFDFDGDGYITADELKIATGLNGSMDSILVEADIDGDGKISL
SEFQKLLRQASLGSRTNEHHTLVTHNHRKC
>PpCPK17
MGNTCVGAAGYFQGFTSAIALGGRSSRSNSERSPTASKIDDSDRKVEVDTPATQQNPPRQNHIPSVDTADQQQFKEVIEA
MKKGREIKSVSGQSLTHSVLQRKTENLRDLYILGKKLGQGQFGTTYLCIEKATNKEYACKSIAKRKLISKEDVEDVRREL
QIMHHLSGHPNIVMIKGAYEDPASVHLVMELCAGGELFDRIIQRGQYSEAKAAVLTRTIVGVVETCHSLGVMHRDLKPEN
FLFSSTKEDAALKTTDFGLSVFFKPGEVFRDVVGSPYYVAPEVLRKNYGPEADVWSAGVILYILLSGVPPFWAETEQGIF
EQVLKSELDFASDPWPKISDSAKDLIRKMLNPQASKRLKAHQVLCHPWICEDGVAPDRPIDSAVQSRLKHFSAMNKLKKI
AIRVIAESLSEEEIAGLKEMFKMMDTDNSGSISYDELKAGLKKVGSILKEEDIRQLMDAADVDGNGTIDYGEFLAATLHL
NKIERDENMLAAFSYLDKDNSGYLTIDELQHALAQFNMGDISVDELLHEVDQNNDGQIDYAEFVTMMRKGNPGAAGRSSF
RNSQSLSLNDVLMMG
>PpCPK18
MYKPKQRPNPFAQDGYQTNLQILKNQPKSRILDKYNLGRELGRGEFGITYLCTDKETGEVFACKSISKKKLRTAVDVEDV
RREVAIMKHLLEHPNIVTLKGAYEDDNAVHLVMELCEGGELFDRIIARGHYTERGAAQVTRTIVEVVQACHRQGVMHRDL
KPENFLFANKNENSPLKAIDFGLSVFFKPGERFSEIVGSPYYMAPEVLKRNYGPEVDVWSAGVILYILLCGVPPFWAETE
QGVAQAILRGILDFKRDPWPKVSDSAKSLVRHMLEPDPKARYSAQQVLDHPWLQNAKKNPNVPLDAVRSRLKQFSAMNKL
KKRALQVIAEHLGGEEIDGLKEIFEKLDSDKTGTITFEKLKMGLIEIGSQLTEHEVRMLMEAADVDGNGTLDYGEFVAAT
VHLQRLDDDEHLRRAFDFFDVDRSGYIETEELREAVGEPLNGSPSETDVVQAILLEVDIDKDGRISYEEFATMMRRGTDW
RKASRQYSRDRFNSLSMRLLRDGSLNPDKIVAVR
>PpCPK19
MGNCCVGSSSNKSRRARRANLFAHDRYYGNNQILKNQPKARILDKYVLGRELGRGEFGITYLCTDKETQEVFACKSISKK
KLRTAVDVEDVRREVAIMKHLPHHPHIVTLEGAYEDDVAVHLVMELCEGGELFDRIIARGHYTERGAAQVTRTIVEVVQA
CHRQGVIHRDLKPENFLFANTNENAPLKAIDFGLSVFFKPGERFSEIVGSPYYMAPEVLKRNYGPEVDVWSAGVILYILL
CGVPPFWAETEQGVAQAILRGILDFKREPWPKVSETAKSLVRHMLEPDPKARYNAQQVLDHPWLQNAKKNPNVPLDAVRS
RLKQFSAMNKLKKRALQVIAEHLGGEEIDGLKEMFEKLDSDKTGTITFEKLKMGLIEIGSQLTEHEVRMLMEAADVEGNG
TLDYGEFVAATVHLQRLDDDEHLRRAFDVFDVDGSGYIETEELREAVGEAMTELSSEPDVVQAILSEVDLDKDGRISYEE
FAVMMRRGTDWRKASRQYSRDRFNSLSMRLLRDGSLNPPSYSMSSMR
>PpCPK20
MGNCCVGSSTKKSRKERRQNPFAPQDGYQTNNQILKNQPKARILDKYVLGRELGRGEFGITYLCTDKETQEVFACKSISK
KKLRTAVDVEDVRREVAIMKHLPHHPHIVTLEGAYEDDVAVHLVMELCEGGELFDRIIARGHYTERGAAQVTRTIVEVVQ
ACHRQGVIHRDLKPENFLFANTNENAPLKAIDFGLSVFFKPGERFSEIVGSPYYMAPEVLKRNYGPEVDVWSAGVILYIL
LCGVPPFWAETEQGVAQAILRGILDFKREPWPKVSETAKSLVRHMLEPDPKARYNAQQVLDHPWLQNAKKNPNVPLDAVR
SRLKQFSAMNKLKKRALQVIAEHLGGEEIDGLKEMFEKLDSDKTGTITFEKLKMGLIEIGSQLTEHEVRMLMEAADVEGN
GTLDYGEFVAATVHLQRLDDDEHLRRAFDVFDVDGSGYIETEELREAVGEAMTELSSEPDVVQAILSEVDLDKDGRISYE
EFAVMMRRGTDWRKASRQYSRDRFNSLSMRLLRDGSLNPPSYSMSSMR
>PpCPK21
MAEVALLNPLEQIHDFAVLQHKSEDVKDIYTLGKKLGEGQFGITYLCTEKATGLKYACKCIPKRKLISEEEIENVGREIE
VMYHLAGHPNIVAIKGAYEDETMVYLVMELCEGGELFDRIIERGTYTEAKAADLTRTIVGVVEACHNSGVVHRDLKPENF
LFQTKHEDSMLKAADFGSSRFFEPGDVFTEIVGSPFYVAPEVLDRHYGPEADIWSAGVILYILLSGVPPFWAETVQGIFE
EVMKGEPPSFAADPWPNISEGAKDLIRQMLNPDPRKRLTAAEVLKHPWIREDGVASNKPIASLVQFRLKQFSAMNKLKKL
AIRIIAEKLSEEEIACLKEIFSEMDRDKDGAISFEELKEGLLKAGTTLKDPEIFDLMDAADIDQDGIIDYGEFLAATLSL
NHIELEENLFAAFQYFDKDGSGHITMDEVLAVCREFNMEDVLIEDLLHEVDVDHDGTIDYKMFVTMMRKGNGGVGHQTLR
CTLGITDVLAHDMT
>PpCPK22
MGNQCVGAIGGPYKQEKAHHHVGHGRDGGVRGVGHGQGQNQQHYRQQNVQERGVETTTTRTAPPVTMPKPRPVNVAAGTV
LGKPLSDVRSVYTLGKELGRGQFGVTYACTNIKTGEHLACKSIAKRKLISKEDIEDVRREVQIMHHLSGTPNVVELKGVF
EDKHHVHIVMELCAGGELFDRIIAKGHYSERAAAALCRTIVSVVHRCHSLNVFHRDLKPENFLLANKAENSSLKATDFGL
SVFFKPGEVFHEIVGSAYYVAPEVLRRNYGPEADVWSAGVIVYILLCGVPPFWAESEQGIFDAVLKGYIDFKSDPWPKVS
AAAKDLVSKMLKQDPKERLTAQEVLKHPWMKEDGDAPDEPLDNAVLTRLKNFSSANKMKKLALQVIAQSLSEDEIMGLKE
MFKAMDTDNSGTITFDELKEGLHRQGSKLVESDVKKLMEAADVDGNGKIDFSEFISATMHMNKVEKEDHLAEAFQHFDTD
GSGYITVEELQEAMAKNGMGDPETINEIIREVDTDNDGRIDYDEFVAMMRKGNEVPQMTTRRHRR
>PpCPK23
MGNTSARPRDGRKHKASQGNDSVQPKSHQGSSHGDSGHPGGSHRGGSYGGSQSRHVPKMKSSSTGILGKPLRDIKLHYTL
GRELGRGQFGVTYLCTDKETGISYACKTIAKRKLTNKDDIEDVKREVQIMHHLSGTPNIVELKDVFEDKQNVNLVMELCA
GGELFDRIIAKGHYSERDAADMCRVIVTVVHRCHSLGVFHRDLKPENFLLASKDKNAPLKATDFGLSIFFKPGDEFHDIV
GSAYYVAPEVLKRSYGPEADVWSAGVIVYILLCGVPPFWAETEKEIFDTIMRGHIDFKSDPWPKISDEAKDLVKKMLNSN
VKERLTAQEVLNHPWMQRDGVPDVPLDNAVLTRLRNFSAANKMKKLALKVIADNLSEEEIVGLRELFKSIDTDNSGTVTI
DELKKGLLKQGTRLTEADVRKLMEAADVDGNGKIDFNEFISATMHMNKTQKEDHLHAAFQHFDTDNSGYITIYELQEAME
KQGMGDPETLQEIINEVDTDHDGRIDYDEFVAMMRKGNPGTEDGGNLKSPRHRW
>PpCPK24
MGGFCSKTPVVEDRKKAPHRKDVNGREKEGANGNGERHPPAKKIDPAKRPVPERKQSRIPAEHLKNNQSHSQPLGKRTNF
GYERDFKEKYTLGKLLGHGQFGYTYVAIEKSTGNKVAAKCIEKKQMTLPISVEDVKREVKILRTLSGHENVVQFYAAFED
DDLVYIVMELCEGGELLDRILAKKDSRYSEKDAAKIVRQMLNVAARCHLNGVVHRDMKPENFLFKSPKEDSPLKATDFGL
SDYIKPGKRFGDVVGSAYYVAPEVLNRKSGPESDVWSIGVITYILLCGRRPFWDKTEAGIFNEVLKKKPDFREKPWPSIT
ASAQDFVKKLLVKDPHMRLTAAQALSHPWVKEGGDASDMPLDISVLSNMREFVKYSRLKQLALRALASTLEPEEIRDLRD
QFDAMDVDRNGTITLEEIRHALQKDRPWAVKESRVLEILQAMDSNADGIVDFDEFVAATLHVHQLEQSNTTKWQHRSKAA
FSKFDVDGDGYITAEELKIATGIKGSVETLLEEADVDGDKRISLPEFQKLLHQASFGSRTNTDHNRHRT
>SmCPK1
MGICFSADKSEKAEKEKNKKHGDHAAKDQVKNKEQRSKNQSAHVVPLGKRTNFGYGRDFQAKYKLGKLLGHGQFGYTYAA
TKIGSGENVAVKRIEKKKMLLPISVEDVRREVRILQLLSGHENVVQFYASFEDDDYVYIVMELCEGGELLDRILSKKNGC
YSEKDAAELVRQMLKVVARCHLHGVVHRDLKPENFLFKSQRDNTPLKATDFGLSDFIRPGRRFHDIVGSAYYVAPEVLKR
KSGPESDVWSIGVITYILLCGKRPFWDKTEAGIFNEVLKKKPEFRIKPWPSISANAKDFVKRLLVKDPRARPTAAQALSH
PWVREGGCAPDFPLDIIVLSNMREFVKFSRLKQFAFRALATTLEPEEIHNLRDQFNIIDVDGSGTITLEEIRQALLKDRP
WTLKESKVLEIVQAMDANMDGFIDFDEFVAATLHVRQLEELDSEKWQLRTKCAFDKFDKDGDGFISPDEIKEYTGLKGSL
DTLLDEADADGDGRISLREFQKLLRQASLGSRTNHHHIQPHLKHPKLLEMHAPSPKISEESSQ
>SmCPK2
MGDSRPTAAAAVVSPRHGGLTSSVLGRRTENVKDLYVLGRKLGQGQFGTTYVCTEKSSGKHYACKSIPKRKLISLEDVED
VRREIHIMHHLSGHPNVVEIKGAYEDSSCVHLVMDLCAGGELFDRIIQRGHYSESKAAQLTRTIVGVVVACHSLGVMHRD
LKPENFLLANADEDSPLRATDFGLSVFFQPGEVFKDVVGSPYYVAPEVLRKQYGPEADVWSAGVILYILLSGVPPFWAET
EQGIFEQVLQGDIDFESDPWPKISESAKDLIRKMLTRNPRKRLKAQEVLTHPWIMEGGVAPDAPIDSAVLSRLKHFSAMN
KIKKIALRVIAERCTEDEIAGLKEMFKMMDADNSGAITFDELKAGLQRVGSNLKESEIHALMDAADLDKNGTIDYTEFIT
ATLHLNKIEREENLFAAFSYFDRDSSGYITIDELQSACKEHYMGDDLLEDMLREIDQDNDGRIDYNEFVTMMRNGNGGVG
RGQMRNSLSLRDVIMVG

>SmCPK3
MGVCFSVPKRRKQDPATGNAKSRVRPAGHNRKNNAIPLGLRTNFGYGRDFKSKYRIGKLLGHGQFGYTYSAVELMTGDKV
AVKRIEKKKMLLPISIEDVKREVKILDALSGHENVVQFHAAFEDDEFVYIVMELCEGGELLDRILAKKEGRYTEKDAAVI
VRQMLRVVARCHLNGVVHRDLKPENFLFKSQQDDSLLRAVDFGLSDFIRPGKRFHDVVGSAYYVAPEVLKRKSGPESDVW
SVGVITYILLCGRRPFWDKTEAGIFNEVLKRKPDLRERPWPSIGSSAKDFVRKLLVKDPRARLTAAQALSHPWVREGGDA
LEIPLDISVLSNMREFVKYSRLKQLAFRALATTLDPEDIAALRDQFDAIDADKSGSISLEEMKQALAKDRPWDLKESMVM
EILQAMDCNCDGLVDFEEFVAATLHVHQLEDMGSDKWQKRSKAAFDQFDVDGDGYITSEELKQYTGLKGSLGTLLEEGDI
DGDGRISLAEFQKLLRQASLGSRN
>SmCPK4
MGNCLGGGDEKKQSARQALVANVLGQPHKDIKQQYTIGRELGRGQFGVTYLCTDKKSAQQFAVKTISKRKLMNKDDVDDV
KREVQIMKHLTGKDNIVELYSTFEDKSTVYLVMELCQGGELFDRIVSKGHYTEKAASAVCRTIVKVVHTCHSHGVIHRDL
KPENFLLANKREDAPVKATDFGLSVFFRSGQVFREIVGSAYYVAPEVLKKSYGPEADVWSAGVILYVLLAGVPPFWAETE
QGIFEAVLRGHLDLNGSPWPTISASAKDLVRKMLKQNPRERLSAADVLQHPWIKEDGDAPDKLIDGEVLSRMKNFSAMNK
LKKVALKIISESLSEEEIIKLKDMFKQMDTDNSGTITFEELKAGLANQGSNMIDAEIRQLMEAADVDGNGTIDYLEFIQA
SMHLNKMDRGDHLHAAFQNIDTDGSGYITMEELEAALVKHGLGVEDAKDIIKEVDTDNDGRINYDEFCAMMLKRNTPPAG
AGHRRSINDLPVGIKK
>SmCPK5
MKAAGGIAASTPRSAITASVLGRSTESVRELYTLGRKLGQGQFGVTYLCVEKSSGKQYACKTIPKRKLISQEDVDDVRRE
IQIMHHLAGQPNVVQIKGAYEDAGSVHLVMELCAGGELFDRIIQRGHYSERKAAELIRVIVGVVQACHSLGVMHRDLKPE
NFLLLSKHEDSLMKATDFGLSVFFKPGEVFTDVVGSPYYVAPEVLRKKYGPEADVWSAGVILYILLSGVPPFWAETEKGI
FEQVLKGEIDFESHPWPVISQDAKDLIRKMLCPVPANRLKAHEVLGHPWARADGVAPDKPLDSAVLSRMKQFSAMNKIKK
IALRVIAESLSEEEIAGLKEMFKMMDTDNSGSITFDELKAGLERVGSNLVESEIRDLMAAADVDNSGTIDYKEFITATLH
LNKIEREEHLLAAFAYFDKDNSGYITKDELQQVCAENHMGDEVIEEMMREADQDNDGRIDYSEFVTMMRKGAGGIGRKTM
RNSLSITFRDLLTV
>SmCPK6
MGNCCATPGIKRKERKPNPFAQDGFKGTGPPKVIMKEHAPGMSVQQGVDINEKYVLGKELGRGEFGITYLCTGKESQEDL
ACKSISKSKLRTAVDIDDVRREVQIMHHLPRHPNVVALKDVFEDGNAVHLVMELCEGGELFDRIIARGHYSERAAAGITR
TIVEVVQVCHKHGVMHRDLKPENFLFANKKENSPLKAIDFGLSVFFRPGERFSEIVGSPYYMAPEVLKRNYGPEIDVWSA
GVILYILLSGVPPFWAESEQGVAQAILRGQIEFKRDPWPKISENAKSLVQNMLMPDPKQRYTAQQVLDHPWLQNAKKASN
VPLGDVVRNRLKQFSAMNKLKRKALQMITELLSGDEVESYKDMFKVMDQKNEGSITYDELKVGLAKIGSQLAESEAKLLM
EAADVNNKGTLDYQEFVAMMIHIQRMDNDEYLRKAFNRLDKDESGFIEKEELREALYDDRGASETEMIDDILQEVDLDKD
GKISYEEFASMMRTGTDWRKASRHYSRGRYNSLSIRLLRDGSLQSGNYEKR
>SmCPK7
MGNCCATPPREAGDQDSHKPRGKKKRFKGNPYAKDSENGQRKLTVLEAEQRTGSSIKERYNLGRELGRGEFGVTYLCMEQ
ESQELLACKSISKSKLKTAVDIEDVRREVAIMRHLPPHPNIVALKGAYEDERAVHIVMELCAGGELFDRIIARGHYTERA
AAGVIRTIVEVVQACHRQGVMHRDLKPENFLFANRKENSALKAIDFGLSVFFRPGERFNEIVGSPYYMAPEVLKRNYGPE
VDVWSAGVILYILLCGVPPFWAESEQGVAQAILRGVLDFRREPWPAVSESAKSLVRRMLEPDPRLRLSASQVLEHPWLHR
AGKHAPNVPLDAVRTRLKQFAALNKLRKKALEIIAEELSQEENAGMREIFEAMDSSGRGGITLDELKIGLAKSPTIVTNE
YAEVELKSVMDAADEDNDGVLNYGEFVTVIVYLQQRFDSDDHLRKAFDRLDKDANGFLDKEDLAAALAEEPGGGDGGEVV
ADILAEVDADKDGLVSYEEFARVMRTGTDWRKASRRYSKGRFNSLSNKLIKDGSLTATA

>SmCPK8
MRNTKSAIAGSSTPLRGSAAFKAGNVLGRPFSDLRQEFALARELGAGQFGVTRLCSRRSTGERLACKSIAKRKLLDRSDA
EDVRREVQIMHHLCGHAHIVALREVFEDKGSVHLIMELCEGGELFDRIVQRGHYSERAAATLCRTMVLVLQTCHSLGVMH
RDLKPENFLFASADEDSPLKATDFGLSVFFKPGETFKDLVGSAFYVAPEVLRRNYGPEADIWSAGVILYILLSGVPPFWA
ETEQGIFDEVLRGHLDLSSDPWPSISDGAKDLLRKMLKQDPKERMTPLEVLNHPWLKEDGEAPDVPLDNAVLSRMKQFSA
MNKLKKLALKVIAESLSEEEIMGLKEMFKSIDTDNSGTITYDELKAGLANLGSALAEHEVQQLMRAADVDGNGSIDYTEF
ITATMHLNKTEKEDHLYSAFQFFDKDNSGYITVEELEQALGDLNMQDLTEIIKEVDTDNDGKIDYDEFVAMMRGANPPRT
AAVAAKAAEKSSS
>OsCPK1
MGNRTSRHHRAAPEQPPPQPKPKPQPQQQQQQWPRPQQPTPPPAAAPDAAMGRVLGRPME
DVRATYTFGRELGRGQFGVTYLVTHKATGKRFACKSIATRKLAHRDDIEDVRREVQIMHH
LTGHRNIVELRGAYEDRHSVNLIMELCEGGELFDRIIARGHYSERAAAALCREIVAVVHS
CHSMGVFHRDLKPENFLFLSKSEDSPLKATDFGLSVFFKPGEHFKDLVGSAYYVAPEVLK
RNYGAEADIWSAGVILYILLSGVPPFWAESEDGIFDAVLRGHIDFSSEPWPSISNGAKDL
VKKMLRQDPKERLTSAEILNHPWIREDGEAPDKPLDITVISRMKQFRAMNKLKKVALKVV
AENLSDEEITGLKEMFRSLDTDNSGTITLEELRSGLPKLGTKISESEIRQLMEAADVDGN
GTIDYAEFISATMHMNRLEKEDHILKAFEYFDKDHSGYITVDELEEALKKYDMGDDKTIK
EIIAEVDTDHDGRINYQEFVAMMRNNNPEIAPNRRRMF
>OsCPK2
MGNCCPGSGDAEPASSDASTGNGSSSFKAGASPSSAPAQNKPPAPIGPVLGRPMEDVRSI
YTIGKELGRGQFGVTSLCTHKATGQKFACKTIAKRKLSTKEDVEDVRREVQIMYHLAGQP
NVVELKGAYEDKQSVHLVMELCAGGELFDRIIAKGHYTERAAASLLRTIVEIIHTCHSLG
VIHRDLKPENFLLLSKDEDAPLKATDFGLSVFFKQGEVFKDIVGSAYYIAPEVLKRSYGP
EADIWSVGVILYILLCGVPPFWAESEHGIFNSILRGQVDFTSDPWPRISASAKDLVRKML
NSDPKKRISAYEVLNHPWIKEDGEAPDTPLDNAVMNRLKQFRAMNQFKKAALRVIAGCLS
EEEIRGLKEMFKSMDSDNSGTITVDELRKGLSKQGTKLTEAEVQQLMEAADADGNGTIDY
DEFITATMHMNRMDREEHLYTAFQYFDKDNSGCISKEELEQALREKGLLDGRDIKDIISE
VDADNDGRIDYSEFAAMMRKGNPEANPKKRRDVVI
>OsCPK3
MGNCCRSPAAAAREDVKSSHFPASAGKKKPHQARNGGVGGGGGGGGGGGGGGGAGQKRLP
VLGEEGCELIGGIDDKYALDRELGRGEFGVTYLCMDRDTKELLACKSISKRKLRTAVDVE
DVRREVAIMRHLPKSASIVSLREACEDEGAVHLVMELCEGGELFDRIVARGHYTERAAAN
VTRTIVEVVQLCHRHGVIHRDLKPENFLFANKKENSPLKAIDFGLSIFFKPGEKFSEIVG
SPYYMAPEVLKRNYGPEIDIWSAGVILYILLCGVPPFWAETEQGVAQAILRGNIDFKREP
WPNVSENAKDLVRRMLEPDPKLRLTAKQVLEHPWLQNAKKAPNVPLGDIVKSRLKQFSRM
NRFKRRALRVIADHLSAEEVEDIKEMFKAMDTDNDGIVSYEELKSGIAKFGSHLAESEVQ
MLIEAVDTNGKDALDYGEFLAVSLHLQRMANDEHLRRAFLFFDKDGNGYIEPEELREALV
DDGAGDSMEVVNDILQEVDTDKDGKISYDEFVAMMKTGTDWRKASRHYSRGRFNSLSMKL
IKDGSVKLVNE
>OsCPK4
MGACFSSHTATAAADGGSGKRQQRKGDHKGKLPDGGGGEKEKEAARVEFGYERDFEGRYQ
VGRLLGHGQFGYTFAATDRASGDRVAVKRIDKAKMVRPVAVEDVKREVKILKELKGHENI
VHFYNAFEDDSYVYIVMELCEGGELLDRILAKKNSRYSEKDAAVVVRQMLKVAAECHLHG
LVHRDMKPENFLFKSTKEDSPLKATDFGLSDFIKPGKKFHDIVGSAYYVAPEVLKRRSGP
ESDVWSIGVITYILLCGRRPFWNKTEDGIFREVLRNKPDFRKKPWPGISSGAKDFVKKLL
VKNPRARLTAAQALSHPWVREGGEASEIPVDISVLSNMRQFVKYSRFKQFALRALASTLK
EEELADLKDQFDAIDVDKSGSISIEEMRHALAKDLPWRLKGPRVLEIIQAIDSNTDGLVD
FEEFVAATLHIHQMAELDSERWGLRCQAAFSKFDLDGDGYITPDELRMVQHTGLKGSIEP
LLEEADIDKDGRISLSEFRKLLRTASMSNLPSPRGPPNPQPL
>OsCPK5
MGNTCGVTLRSKYFASFRGASQRHDEAGYAPVATSAAAAAAADEPAGKKAPRGSAAAADA
PHAASMKRGAPAPAELTANVLGHPTPSLSEHYALGRKLGQGQFGTTYLCTDLATGVDYAC
KSIAKRKLITKEDVEDVRREIQIMHHLAGHRNVVAIKGAYEDPQYVHIVMELCAGGELFD
RIIERGQFSERKAAELTRIIVGVIEACHSLGVIHRDLKPENFLLANKDDDLSLKAIDFGL
SVFFKPGQVFTDVVGSPYYVAPEVLRKCYGPEADVWTAGVILYILLSGVPPFWAETQQGI
FDAVLKGVIDFDSDPWPVISDSAKDLIRRMLNPRPKERLTAHEVLCHPWICDHGVAPDRP
LDPAVLSRIKQFSAMNKLKKMALRVIAESLSEEEIAGLKEMFKAMDTDNSGAITYDELKE
GMRKYGSTLKDTEIRDLMEAADVDNSGTIDYIEFIAATLHLNKLEREEHLVAAFSYFDKD
GSGYITVDELQQACKEHNMPDAFLDDVIKEADQDNDGRIDYGEFVAMMTKGNMGVGRRTM
RNSLNISMR
>OsCPK6
MGNYYSCGASSTSSPTSPSLVDYYYCYHRYPSSCSSTSTATSSGGRMPIRSHQQRLSSPT
AVLGHETPALREVYTVGRKLGQGQFGTTYLCTQVSTGAEYACKSIAKRKLLSPEDVEDVR
REIQIMHHLAGHGSVVTIQGAYEDNLYVHIVMELCEGGELFDRIVERGYFSERKAAEITR
VIVGVVEACHSLGVMHRDLKPENFLLKESSSSSSLKAIDFGLSVFFKPGQVFSDVVGSPY
YVAPEVLCKHYGPEADVWTAGVIVYILLSGVPPFWAETQQGIFDAVLRGSLDFDSDPWPT
ISDSAKDLIRRMLRSPPRERLTAHQVLCHPWVCDDGVAPDRPLAPAVLSRLKQFSAMNRL
KKMALRVIARNLSEEELAGLKEMFKAMDTDASGAITFDELKEGLRRYGSNLREAEIRDLM
DAADVDKSGTIDYDEFIAATVHLNKLEREEHLLAAFAYFDRDGSGYITVDELEHACRDHN
MADVGIDDIIREVDQDNDGRIDYGEFVAMMKKGAIDIIGNGRLTIGRPTTATSDDPSPTI
SSSSR
>OsCPK7
MGNQCQNGTLGSDYHNRFPREHAVGYVQGDSYLDLKKFDDTWPEVNNFKPTAASILRRGL
DPTSINVLGRKTADLREHYIIGRKLGQGQFGTTYLCTEINTGCEYACKTIPKRKLITKED
VEDVRREIQIMHHLSGHKNVVAIKDVYEDGQAVHIVMELCAGGELFDRIQEKGHYSERKA
AELIRIIVSIVAMCHSLGVMHRDLKPENFLLLDKDDDLSIKAIDFGLSVFFKPGQVFTEL
VGSPYYVAPEVLHKRYGPESDVWSAGVILYVLLSGVPPFWAETQQGIFDAVLKGHIDFQS
DPWPKISDSAKDLIRKMLSHCPSERLKAHEVLRHPWICENGVATDQALDPSVISRLKQFS
AMNKLKKLALRVIAERLSEEEIAGLREMFKAVDTKNRGVITFGELREGLRRFGAEFKDTE
IGDIMEAAHNDNNVTIHYEEFIAATLPLNKIEREEHLLAAFTYFDKDGSGYITVDKLQRA
CGEHNMEDSLLEEIISEVDQNNDGQIDYAEFVAMMQGSNVGLGWQTMESSLNVHSLCWLF
FQRPVLRNESRHVCVTLISMLAFL
>OsCPK8
MGNCCGTPATAEEGGKRRRRGKQKKANPFTVAYNRAPSSAGAAAGRPGLMVLRDPTGRDL
GARYELGGELGRGEFGITYLCTEAETGDRYACKSISKRKLRTPVDVEDVRREVEIMRHMP
SHPNIVSLRAAYEDEDNVHLVMELCEGGELFDRIVARGHYTERAAAAVTRTIVEVVQMCH
RHGVMHRDLKPENFLYANKKDSSPLKAIDFGLSVFFRPGERFTEIVGSPYYMAPEVLKRH
YGPEVDVWSAGVILYILLCGVPPFWAETEQGVAQAIIRSVVDFKREPWPRVSEPAKDLVK
RMLDPNPMTRLTAEQVLEHPWLHDSKKMPDIPLGDAVRARLQQFAAMNKLKKKALKVIAE
HLSAEEAADIKDMFDKMDVSKNGQLTFEDFKAGIRKLGNQMPDSDLKILMDAADIDKNGI
LDYQEFVAVSIHVRKIGNDEHIQKAFSYFDQNKSGYIEIEELREALVDEIDGNDEDIINS
IIRDVDTDKDGKISYDEFAVMMKAGTDWRKASRQYSRQRFSNLSLKLQKDGSISDDTQ
>OsCPK9
MGNTCCVAPATTDEVGAPPRDHHHAAKKSPAPSATTTTATRQRHGQEPKPKPKPRARAKP
NPYDWAPPRVLPARGGAAASAVRVLEGVVPHHPRLRVTDKYQLGRELGRGEFGVTHLATD
RATRERLACKSIPKRRLRTAVDVADVRREVAIMASLPDHPALVRLRAAYEDADAVHLVME
LCDGGELFDRIVARGRYTERAAAAAARTVAEVVRACHAHGVMHRDLKPENFLYAGKAEDA
QLKAIDFGLSVFFRPGERFREIVGSPYYMAPEVLRRDYGPEVDIWSAGVILYILLCGVPP
FWAETEQGVARAILRGAADFDREPWPRISRAAKSLVRQMLDVDPRRRPTAQQVLDHPWLH
HAARAPNVPLGDVVRARLKQFSLMNRLKKKAMRVIAEHLSVEEVEVIKDMFALMDTDNNG
RVTLQELKDGLTKVGSKLAEPEMELLMEAADVDGNGYLDYGEFVAVTIHLQRLSNDNHLR
TAFLFFDKDGSGYIDRAELADALADDSGHADDAVLDHILREVDTDKDGRISYEEFVAMMK
SGTDWRKASRQYSRERFKTLSNSLIKDGSITMAR
>OsCPK10
MGNTCVGPSISKNGFFQSVSTVLWKARQDGDDALPGANGAPDGGGQGRLPAPPPPTSDAP
LAVQNKPPEHVKIVSTTDTASAEQDASKSSAGSDSGEAARPRPRVPPVKRVSSAGLLVGS
VLKRKTESLKDKYSLGRKLGQGQFGTTYLCVERATGKEFACKSILKRKLVTDDDVEDVRR
EIQIMYHLAGHPNVISIRGAYEDAVAVHLVMELCAGGELFDRIVQKGHYTERKAAELARV
IVGVVEVCHSMGVMHRDLKPENFLFADQTEEAALKTIDFGLSIFFRPGQVFTDVVGSPYY
VAPEVLKKKYGQEADVWSAGVIIYILLCGVPPFWAENEQGIFEEVLHGRLDFQSEPWPSI
SEGAKDLVRRMLVRDPKKRLTAHEVLRHPWVQVGGLAPDKPLDSAVLSRMKQFSAMNKLK
KMALRVIAENLSEDEIAGLKEMFKMIDTDNSGQITFEELKVGLKKVGANLQESEIYALMQ
AADVDNSGTIDYGEFIAATLHMNKIEREDHLFAAFQYFDKDGSGYITADELQLACEEFGL
GDVQLEEMIREVDEDNDGRIDYNEFVAMMQKPTMGLPAKKSGGLQNSFSIGFREALRMS
>OsCPK11
MGNNCVGPSAAGQNGFFANVALWRPRPADAAPPALPPPSSAPSDQAPEPVTIPPSEHSSH
HSSRSTDPSTPTSAAEQPANKAAPKVKRVQSAGLLADSVLKRDVNTARLKDLYTIGKKLG
QGQFGTTYLCVEKATGREFACKSIAKRKLLTQEDVEDVRREIQIMHHLAGHANVVSIVGA
YEDAVAVQLVMELCAGGELFDRIIQRGHYSEKAAAQLARVIVGVIEACHSLGVMHRDLKP
ENFLFIHQKEDSPLKAIDFGLSIFFKPGETFTDVVGSPYYVAPEVLMKHYGREVDVWSAG
VIIYILLSGVPPFWDESEQGIFEQVLKGDLDFSSEPWPNISESAKDLVRKMLIRDPKKRL
TAHEALCHPWVCVDGVAPDKPLDSAVLSRLKQFSAMNKLKKMALRVIAESLSEEEIAGLK
EMFKMLDTDNSGHITLEELKTGLQRVGANLMDSEIDALMEAADIDNSGTIDYGEFIAATL
HINKVEKEDKLFAAFSYFDKDGSGYITQDELQKACEEFGIGDTRIEDIIGDIDQDNDGRI
DYNEFVEMMQKGNNAMGKMGQHSTGNFGLGEALKLR
>OsCPK12
MGNCFTKTYEIPITSGTMRRPASTAERSKARGGDEPGTWRRPSFPRHGAPPHRPPTGSSS
AAGALSRRASGGGGEMGPVLQRAMVSVRSLYQLDRKLGSGQFGTTYLCTERATGNRYACK
SVSKRKLVRRTDVDDVRREITILQHLSGQPNIAEFRGAYEDNDHVHLVMEFCSGGELFDR
ITAKGSYSERQAAAVCRDILTVVHVCHFMGVIHRDLKPENFLLASADDDAPLKAIDFGLS
VFIEEGKVYKDIVGSAYYVAPEVLQRNYGKEADIWSAGVILYILLCGTPPFWAETEKGIF
DAILVNQVDFSTSPWPSISESAKDLIRQMLHRDPQKRITASQALEHRWLKEGGASDRPID
SAVLSRMKQFKAMNKLKQLALKVIAENLSPEEIKGLKQMFNNMDTDRSGTITVEELKVGL
TKLGSRISEAEVQKLMEAVDVDKSGSIDYSEFLTAMINKHKLEKEEDLLRAFQHFDKDNS
GYITRDELEQAMAEYGMGDEANIKQVLDEVDKDKDGRIDYEEFVEMMRKGIQT
>OsCPK13
MGNACGGSLRSKYLSFKQTASQRHDTDDNNNAAAADSPKKPSRPPAAAKTDDHPVSASAP
AAAMRRGQAPADLGSVLGHPTPNLRDLYAMGRKLGQGQFGTTYLCTELSTGVDYACKSIS
KRKLITKEDIEDVRREIQIMHHLSGHKNVVAIKGAYEDQLYVHIVMELCAGGELFDRIIQ
RGHYSERKAAELTRIIVGVVEACHSLGVMHRDLKPENFLLANKDDDLSLKAIDFGLSVFF
KPGQTFTDVVGSPYYVAPEVLLKHYGPEADVWTAGVILYILLSGVPPFWAETQQGIFDAV
LKGFIDFDSDPWPVISESAKDLITKMLNPRPKERLTAHEVLCHPWIRDHGVAPDRPLDPA
VLSRIKQFSAMNKLKKMALRVIAESLSEEEIAGLKEMFQTMDADNSGAITYDELKEGLRK
YGSTLKDTEIRDLMDAADIDNSGTIDYIEFIAATLHLNKLEREEHLVAAFSYFDKDGSGY
ITVDELQQACKEHNMPDAFLDDVINEADQDNDGRIDYGEFVAMMTKGNMGVGRRTMRNSL
NISMRDAPGAL
>OsCPK14
MGNCCPPGSSSEPDPPPASSGSSRPAGSAGAAASPATISPSAAPAPAKPPAPIGPVLGRP
MEDVKSIYTVGKELGRGQFGVTSLCTHKATGQRFACKTISKRKLSTKEDVEDVRREVQIM
YHLAGQPGVVELKGAYEDKHAVHLVMELCAGGELFDRIIAKGHYTEHAASSLLRTIVEII
HTCHSMGVIHRDLKPENFLLLSKDEHAPLKATDFGLSVFFKEGEVFRDIVGSAYYIAPEV
LKRSYGPEADIWSIGVMLYILLCGVPPFWAESEHGIFNSILRGHVDFSSEPWSRISHGAK
DLVRRMLHSDPKQRISAYDVLNHPWIKEDGEAPDTPLDNAVLGRLKQFRAMNQFKKAALR
VIAGCLSEEEIRGLKEMFKSMDSDNSGTITVDELRKGLAKKGTKLTEAEVQQLMEAADAD
GNGTIDYEEFITATMHMNRMDREEHLYTAFQYFDKDNSGYITIEELEQALREKGLMDGRE
IKDIISEVDADNDGRINYTEFVAMMRKGDPEANPKKRRDVVL
>OsCPK15
MVSSSSSPQSKPPKPKPKPLSPPMGARASRHRQSPDQSQSQSPSPHHKHHHHHQTTRAPK
PKPKPQPPPPQQPRSQPPPPPRHQPQQAPQQAAAEDGVGRVLGRPMEDVRATYTFGRELG
RGQFGVTYLATHKPTGRRYACKSIAARKLARPDDLDDVRREVHIMHHLTGHRNIVELRGA
YEDRHSVNLVMELCEGGELFDRIIARGHYSERAAAALCREIVSVVHSCHSMGVMHRDLKP
ENFLFLNKREDSPLKATDFGLSVFFKPGEQFRDLVGSAYYVAPEVLKRLYGAEADIWSAG
VILYILLSGVPPFWAENEDGIFDAVLQGHIDFSSEPWPSISSGAKDLVKRMLRQDPKERL
TAAEILNHPWIREDGEAPDKPLDITVISRMKQFRAMNKLKKVALKVVAENLSEEEIVGLK
EMFKSLDTDNSGTITLEELRAGLPKLGTKISESELRQLMEAADVDGNGSIDYVEFISATM
HMNRLEKEDHIYKAFEYFDKDHSGFITVDELEEALTKYDMGDEATIKEIIAEVDTDHDGR
INYQEFVAMMKNNSPEIVPNRRRMF
>OsCPK16
MGNCCRSPAAAAREDVKTSHFPASTGGGKKKPHQARNGGGGGGGGGGGGWEKKRLSVLGE
EGSEVNGGIEEKYALDRELGRGEFGVTYLCMDRCSRELLACKSISKRKLRTPVDVEDVRR
EVAIMRHLPRSASIVSLREACEDDGAVHLVMELCEGGELFDRIVARGHYTERAAAAVTRT
IVEVVQLCHRHGVIHRDLKPENFLFANKKENSPLKAIDFGLSIFFKPGEKFSEIVGSPYY
MAPEVLKRNYGPEIDIWSAGVILYILLCGVPPFWAETEQGVAQAILRGNIDFKREPWPNV
SDNAKDLVRQMLQPDPKLRLTAKQVLEHTWLQNAKKAPNVPLGDIVKSRLKQFSRMNRFK
RRALRVIADHLSAEEVEDIKDMFKVMDTDNDGIVSYEELKSGIAKFGSHLAESEVQMLIE
AVDTNGRGALDYGEFLAVSLHLQRMANGEHLRRAFLFFDKDGNGYIEPEELQEALVEDGA
TDIMEVVKDILQEVDTDKDGKISYEEFVAMMKTGTDWRKASRHYSRGRFNSLSIRLIKDG
SVKLGNE
>OsCPK17
MGNTCVGPSSAADRHGFFHSVSLAVLWRPGGRAEPSQPPGYPPRESSHSSVTSSTAPERV
TIADSDLSSSTPNKGGNKPKVRRVQSAGLLADSVLKRDSERLKDLYTLGKKLGQGQFGTT
YQCVEKATGKVLACKSIAKRKLVSEEDVEDVRREIQIMHHLAGHPSVVSIVGAYEDAVAV
HLVMELCAGGELFDRIVQRGHYSEKAAAQLARVIIGVVEACHSLGVMHRDLKPENFLFVN
HKEDSPLKTIDFGLSIFFKPGENYSDVVGSPYYVAPEVLMKHYGREVDVWSAGVIIYILL
SGVPPFWDESEQGIFEKVLKGDLDFSSDPWPAISDSAKDLVRKMLNRDPRKRLTAHEALC
HPWVCVDGVAPDKPLDSAVLTRLKQFSAMNKLKKMALRVIAENLSEDEIAGLREMFKMLD
TDNSGQITLEELKTGLRRVGANLKDSEITTLMEAADIDNSGSIDYGEFIAATMHLNKVER
EDNLFAAFSYFDKDSSGYITQDELQKACEEFGIGDAHLEDIIKDIDQDNDGRIDYNEFVT
MMQKGNNPLGKKGQGQLSFGLREALKLG
>OsCPK18
MGLCSSSSARRDAGTPGGGNGAGNKDNAGRKGIVACGKRTDFGYDKDFEARYALGKLLGH
GQFGYTFAAVDRRSSERVAVKRIDKNKMVLPVAVEDVKREVKILKALQGHENVVHFYNAF
EDDNYVYIVMELCEGGELLDRILAKKDSRYSEKDAAVVVRQMLKVAAECHLHGLVHRDMK
PENFLFKSTKEDSSLKATDFGLSDFIRPGKHFRDIVGSAYYVAPEVLKRKSGPESDVWSI
GVITYILLCGRRPFWDKTEDGIFKEVLKNKPDFRRKPWPNITPCAKDFVQKLLVKDPRAR
LTAAQALSHEWVREGGQASDIPLDISVLHNMRQFVKYSRFKQFALRALASTLNAEELSDL
RDQFNAIDVDKNGTISLEELKQALAKDVPWRLKGPRVLEIVEAIDSNTDGLVDFEEFVAA
TLHVHQLVEHDTEKWKSLSQAAFDKFDVDGDGYITSDELRMQTGLKGSIDPLLEEADIDR
DGKISLDEFRRLLKTASMSSRNVQTPRSVHRS
>OsCPK19
MGSCCSRATSPDSGRGGANGYGYSHQTKPAQTTPSYNHPQPPPPAEVRYTPSAMNPPVVP
PVVAPPKPTPDTILGKPYDDVRSVYSLGKELGRGQFGVTYLCTEIASGKQYACKSISKRK
LVSKADKEDIRREIQIMQHLSGQQNIVEFRGAYEDKSNVHVVMELCAGGELFDRIIAKGH
YSERAAATICRAVVNVVNICHFMGVMHRDLKPENFLLATKEENAMLKATDFGLSVFIEEG
KMYRDIVGSAYYVAPEVLRRNYGKEIDVWSAGVILYILLSGVPPFWAETEKGIFDAILQG
EIDFESQPWPSISESAKDLVRKMLTQDPKKRITSAQVLQHPWLRDGEASDKPIDSAVLSR
MKQFRAMNKLKKMALKVIASNLNEEEIKGLKQMFTNMDTDNSGTITYEELKAGLAKLGSK
LSEAEVKQLMEAADVDGNGSIDYVEFITATMHRHKLERDEHLFKAFQYFDKDNSGFITRD
ELESALIEHEMGDTSTIKDIISEVDTDNDGRINYEEFCAMMRGGGMQQPMRLK
>OsCPK20
MGNCCVTPEGSGRGRKKQQQEQKQKQKEPKQQQQQQKKGKKPNPFSIEYNRSSAPSGHRL
VVLREPTGRDIAARYELGGELGRGEFGVTYLCTERETGDAYACKSISKKKLRTAVDIEDV
RREVDIMRHLPKHPNIVTLRDTYEDDNAVHLVMELCEGGELFDRIVARGHYTERAAALVT
RTIVEVVQMCHKHGVMHRDLKPENFLFANKKETAALKAIDFGLSVFFTPGERFTEIVGSP
YYMAPEVLKRNYGPEVDVWSAGVILYILLCGVPPFWAETEQGVAQAIIRSVIDFKRDPWP
RVSDNAKDLVKGMLNPDPRRRLNAQQVLDHPWLQNIKKAPNVNLGETVKARLQQFSVMNK
FKKHALRVIAEHLSVEEVAGIKDMFEKMDLNKDNMINFDELKLGLHKLGHQMADADVQIL
MDAADVDGNGSLDYGEFVALSVHLRKIGNDEHLHKAFAYFDRNQSGYIEIDELRESLADD
LGANHEEVINAIIRDVDTDKDGKISYDEFAAMMKAGTDWRKASRQYSRERFTSLSLKLQK
DGSLQLTTTQ
>OsCPk21
MGGCYSAYASSRKLRGRISKISLVIPDPVPDAEAASPRKDGVDGDGDDVRGGGGGCDDGG
DVVAIATTTADEFARRYVLGKELGRGEFGVTRRCSDAATGEALACKTIRKHRRLAPPRVT
AAKAAAAHGEDVKREVAIMRRMSSASSSRGGGAASSAAVVRLREACEDAADGSVHLVMEL
CEGGELFDRIVARGHYSERAAANIFRTIVDVVQLCHSNGVIHRDLKPENFLFANKSEDSP
LKVIDFGLSVFFKPGDRFTEVVGSAYYMAPEVLRRSYGPEVDVWSAGVILYILLCGVPPF
WGDNDEKIAQAILRGAIDFNREPLPRVSANAKDLVRRMLDPNPSTRLTAKQVLEHPWLKN
ADTAPNVSLGDAVRARLQQFSAMNKFKKKALGVVARNLPGEEVDKYVQMFHHMDKDKNGH
LSLDELLEGLHINGQPVPEPEIRMLLEAADTDGNGTLDCDEFVTVSVHLKKMSNDEYLAA
AFNYFDKDGSGFIELDELREEVGPNEQAILEILRDVDTDKDGRISYQEFELMMKSGADWR
NASRHFSRANFSTLSRRLCKDTLTP
>OsCPK22
MGGCSSAFAVSTRMIRFSRGRVPAAILPVTSNDEPCCSCSPENNNKNNDGGGGGCDGGEH
QKGKSWRRWQYRRCGGGGGGGGGRKNAILGDAADVKTAAGFAERYRLGAELGRGEFGVTR
RCSDAATGEALACKTIRRKRLRRCRGDAEDVRREVEILRRISALGAGADSVVRLRDACED
SDGVHLVMELCEGGELFDRIFARGHYTERAAAKLARTIVGVVQLCHENGVMHRDLKPENF
LFANKSEDSPLKAIDFGLSVFFKPGERFTQVVGSTYYMAPEVLNRSYGPEADVWSAGVIL
YILLCGVPPFWGDNDEKTVTAILQGGINFQREPWPKVSPHAKDLVSKMLDPDPSTRLTAK
EVLEHPWLKNADRAPNVSLGEIVRSRLMQFSAMNKFKKKALGVVAKNLPVEEMDKYTQMF
HKMDKDNSGNLTLEDLKLGLQINGHPVPETEIEMLLEAGDIDGNGTLDCEEFVTVLLHIK
KMSNEEYLPKAFKFFDKDGNGFIEMEELMDALGDELGPTEQVVKDIIRDIDTDKDGRISY
QEFESMMISGSDWRNASRRYSKANFSSLSRKLCKGNS
>OsCPK23
MGNSCQNGTYGNNYQNSNRFQNDRFASRYVDGNDTEDCYSGSSRASLAGALRQGLNLKSP
VLGYKTPNVRELYTLGRELGQGQFGKTYLCTEISTGCQYACKTILKSNLRCVSDIEDVRR
EIQIMHHLSGQKNIVTIKDTYEDEQAVHIVMELCAGGELFSKIQKRGHYSERKAAELIKI
IVGIIETCHSHGVMHRDLKPENFLLLDADDEFSVKAIDFGLSVFFRPGQVFREVVGSPYY
IAPEVLEKRYGPEADIWTAGVILYVLLTGVPPFWADTQSGIYEKVLDGRIDFKSNRWPRI
SDSAKDLIKKMLCPYPSERLKAHEVLKHPWICDNGVATNRALDPSVLPRLKQFSAMNRLK
KLSLQIIAERLSEEEIVGLREMFKAMDTKNRSVVTFGELKGLKRYSSVFKDTEINDLMEA
ADDTTSTINWEEFIAAAVSLNKIEREKHLMAAFTYFDKDGSGFITVDKLQKACMERNMED
TFLEEMILEVDQNNDGQIDYAEFVTMMQSNNFGLGWQTVESSLNVALREAPQVY
>OsCPK24
MQPDPSGSGGDGNANAKAKLAPPPVTAAGGRPVSVLPHKTANVRDHYRIGKKLGQGQFGT
TYLCVDKASGGEFACKSIPKRKLLCREDYEDVWREIQIMHHLSEHPNVVRIRGAYEDALF
VHIVMELCAGGELFDRIVAKGHYTERAAAQLIRTIVAVVEGCHSLGVMHRDLKPENFLFA
SAAEDAPLKATDFGLSMFYKPGDKFSDVVGSPYYVAPEVLQKCYGPESDVWSAGVILYIL
LCGVPPFWAETEAGIFRQILRGKLDFESEPWPSISDSAKDLVRNMLCRDPTKRLTAHEVL
CHPWIVDDAVAPDKPIDSAVLSRLKHFSAMNKLKKMALRVIAESLSEEEIGGLKELFKMI
DTDDSGTITFDELKEGLKRVGSELTEHEIQALMEAADIDNSGTIDYGEFIAATLHMNKLE
REENLVSAFSFFDKDGSGFITIDELSQACREFGLDDLHLEDMIKDVDQNNDGQIDYSEFT
AMMRKGNAGGAGRRTMRNSLQLNLGEILNPSNS
>OsCPK25
MGQCCTGGGKAVAGDEAEPGTSKAAPPSRGTSSKNGSAKQQPCSPAAKAAATEAAAAASS
SKKPAGPIGEVLERPMEEVRTTYSIGKELGRGQFGVTHLCTHKATGEKLACKTIAKRKLA
NKEDVDDVRREVQIMHHLSGQPNIVDLRGAYEDKHNVHLVMELCAGGELFDRIIARGHYT
ERAAAALLRAIVGIVHTCHSMGVIHRDLKPENFLLLSKGDDAPLKATDFGLSVFFKEGEV
FRDIVGSAYYIAPEVLKRKYGPEADIWSIGVMLYIFLAGVPPFWAESENAIFTAILRGQI
DLASEPWPKISSGAKDLVRKMLNINPKERLTAFQVLNHPWIKEDGDAPDVPLDNVVLNRL
KQFRAMNQFKKAALRIIAGCLSEEEIKGLKEMFKNIDKDNSGTITLEELKNGLAKQGTKF
SDNEIEQLMEAADADGNGIIDYEEFVTATVHMNKMDREEHLYTAFQYFDKDNSGYITKEE
LEQALKEQGLYDANEIKDVITDADSNNDGRIDYSEFVAMMRKGSGCAEATNPKKKRRDLV
L
>OsCPK26
MGQCCTGGGKAVAGDEAEPGTSKAAPPSRGTSSKNGSAKQQPCSPAAKAAATEAAAAASS
SKKPAGPIGEVLERPMEEVRTTYSIGKELGRGQFGVTHLCTHKATGEKLACKTIAKRKLA
NKEDVDDVRREVQIMHHLSGQPNIVDLRGAYEDKHNVHLVMELCAGGELFDRIIARGHYT
ERAAAALLRAIVGIVHTCHSMGVIHRDLKPENFLLLSKGDDAPLKATDFGLSVFFKEGEV
FRDIVGSAYYIAPEVLKRKYGPEADIWSIGVMLYIFLAGVPPFWAESENAIFAAILRGQI
DLASEPWPKISSGAKDLVRKMLNINPKERLTAFQVLNHPWIKEDGDAPDVPLDNVVLNRL
KQFRAMNQFKKAALRIIAGCLSEEEIKGLKEMFKNIDKDNSGTITLEELKNGLAKQGTKF
SDNEIEQLMEAADADGNGIIDYEEFVTATVHMNKMDREEHLYTAFQYFDKDNSGYITKEE
LEQALKEQGLYDANEIKDVITDADSNNDGRIDYSEFVAMMRKGSGCAEATNPKKKRRDLV
L
>OsCPK27
MGNVCIGPRRNFAKNGLLGILRPRHAAPSSPSQPTTTSRSIPVVLPSAPSSKPPPPTQTA
PPVPVVISEPPPPQPQPEPQPAAPSQPPPPQEQPSPPPPASSNTTQQPPPPQQRQQSRAK
KPAHIKRISSAGLQVESVLRRKTENLKDKYSLGRKLGQGQFGTTYLCVDKANGGEYACKS
IAKRKLLTDEDVEDVRREIQIMHHLAGHPNIISIRGAYEDAVAVHVVMELCAGGELFDRI
VRKGHYTERQAAGLARVIVAVVESCHSLGVMHRDLKPENFLFVGNEEDAPLKTIDFGLSM
FFRPGEVFTDVVGSPYYVAPEVLKKSYGQEADVWSAGVIIYILLCGVPPFWAETEQGIFE
QVLHGTLDFESDPWPNVSDGAKDLLRKVLVRDPKKRLTAHEVLCHPWLQMSGSAPDKPLD
SAVLSRLRQFSAMNKLKKMALRVIAENLSEEEIAGLKEMFKMMDTDNSGQINYEELKAGL
ERVGANMKESEIYQLMQAADIDNSGTIDYGEFIAATLHLNKVEREDHLYAAFQYFDKDGS
GYITSDELQQACDEFGIEDVRLEDMIGEVDQDNDGRIDYNEFVAMMQKTTTGFGKKGGHN
FSGFRDALKSHS
>OsCPK28
MQPDPQPHGRGREKAAGAGPRLPPPVTAPSVGRPASVLPHKTANVRDHYRIGKKLGQGQF
GTTYLCVGKPDGGEYACKSIPKRKLLCREDYEDVWREIQIMHHLSEHPNVVRIRGAYEDA
LFVHIVMELCAGGELFDRIVAKGHYTERAAALLIRTIVGVVEGCHSLGVMHRDLKPENFL
FASTAEDAPLKATDFGLSVFYKPGDKFSDVVGSPYYVAPEVLQKIYGPEADVWSAGVILY
ILLCGVPPFWAETESGIFRQILRGKLDLESDPWPSISDSAKDLVRNMLIRDPTKRFTAHE
VLCHPWIVDDAVAPDKPIDSAVLSRLKHFSAMNKLKKMALRVIAESLSEEEIGGLKELFK
MIDTDNSGTITYDELKNGLKRVGSDLMEPEIQALMDAADIDNSGTIDYGEFLAATLHMNK
LEREENLVSAFTFFDKDGSGFITIDELSQACEQFGLSDVHLEDMIKDVDQNNDGQIDYSE
FAAMMRKGNAGGANAGGVTSTGGTGRRTMRNSLRVNLGDILKPNEN
>OsCPK29
MGNCCVSRPSGADKRRRCGSSTAPHTRGGRRVIGAANMRCLSTVSSVSDAARAVMSNEPA
TVLGNSGSSGNGGVMAAEEMLRRYEIGEELGRGEFGVTRRCRDAVTGERLACKSISKRKL
RSSVDVEDVRREVAIMRSLPAHANVVRLREAFEDADAVHLVMEVCEGGELFDRIVARGHY
TERAAAAVMRTIMDVVQHCHKNGVMHRDLKPENFLYANASENSPLKVIDFGLSVCFKPGA
RFNEIVGSPYYMAPEVLKRNYGQEIDIWSAGVILYILLCGVPPFWAETDEGIAQAIIRSH
IDFQREPWPKVSDNAKDLVRRMLDPNPYTRLTAQQVLEHPWIQNASAAPNIPLGEAVRSR
LKQFTVMNKFKKKALLVVAEYLPTEELDAIRELFNMLDTKKKGHLTLEELRKGLQVIGHN
IHDTDVDMLMEAADIDGNGILDCKEFVTVSIHLKKIRSDEHLPKVFSFFDKNGSGYIEIE
ELKEALSPRGDQKSIDDIFLDVDIDKDGKISYEEFELMMSAGMDWRNASRQYSRAVYNTL
SRKIFKEVSLKLDHSGPLVAAGK
>OsCPK30
MGLCHGKPSQIPEPEAEEAAAAAGVAVAGAASPGPAAAAAAAAAAKPGTPKQPKFPFYLP
SPLPASSYKSSPANSSVASTPARGGLKRPFPPPSPAKHIRALLARRHGSVKPNEAPIPEG
GETEVGLDKGFGFSKHFFAKYELGDEVGRGHFGYTCSAKAKKGDHKGHDVAVKVIPKAKM
TTAIAIEDVRREVRILSSLTGHSNLVQFYDAFEDEDNVYIVMELCKGGELLDRILARGGK
YSEEDAKVVMVQILSVVSFCHLQGVVHRDLKPENFLFTSKDENSALKVIDFGLSDFVKPD
ERLNDIVGSAYYVAPEVLHRSYGTEADMWSIGVIAYILLCGSRPFWARTESGIFRAVLKA
EPSFDEAPWPTLTAEAKDFVKRLLNKDYRKRMTAAQALSHPWIRNSQQVKIPLDMIIYKL
MRAYISSSSLRKSALRALAKTLTANQLFYLREQFELLGPNKNGYISLQNLKTALVKNSTD
AMKDSRVIDFVNTVCTLQYRKLDFEEFAASAVSVYQMEALETWEQHARRAYELFDKEGNR
PIVIEELASELGLGPSVPLHVVLQDWIRHADGKLSFLGFIKLLHGVSSRSIPKA
>OsCPK31
MRGLVLQGRQQSLQGRLRSSSKFCVSRPVAPRPCKACRRAARSGSSSCSRAVAVQVVASL
DYIATASDEGVLKLPARTELDPEEIKSVFGYPRNLLDSYYLGRVIGAGSFGVVREGIEVS
TGRRFAVKTVSKVPKRGSPTPRYLLKLRAEVEVMQQLGVSLNAVHLHDVFEDDVNVHMVM
ELCEGGALLERVESGVYSELYISKLVRSILRFIAQCHAKGIIYRDVNPDNFLFLTAEEDS
PLKATDFGLSIRHYSHEPKLTSRSGTPAYMAPELVMQCYDEKADLWSVGMLAYQLLTGRF
PFWEDVRNETLSDVWKAILSSEIDWNAPELQPLSSAARDLLERLLQRNPVMRPSAAEALE
HPWLAQEGAANDMPLKGSVVQRLQRFATYTHLKQVVLRMITEDMRQRGKAPSFNSALQEL
FAAYDKDKSGTISFEELAEGLRGQGYVVNESEVRQLMEKMDMDHDGNVGGDEFLATLIDW
GQVMQEQEWQSYVDQAFNRMDLDGDGFIDLDELLSELPAAYFHEPSSEDERISEAKRMLR
EADENGDGRISKQEFYNLLRDNVAPDSLSMYDDRLSHNVAAMSV
>AtrCPK1
MGDCFSKPKFPESPPRRTLPVSNGSSPVPSLPKKEQPTRPANRPSTHQQTRKPATPSNPSANRQPLPLTSALKSHVSAENTILGKPMVDVSSLYALDRELGRGQFGVTYLCTERTTGLQYACKSVSKRKLMSKSDVEDIKREVLILQHLTGQPNIVEFKGAYEDKQSVHMVMELCSGGELFDRIIAKGSYSERAAASVCRAIVNVVYVCHFMGVMHRDLKPENFLLTSKDENAALKATDFGLSVFIEEGKVHREIVGSAYYVAPEVLRRNYGKEIDVWSAGVILYILLSGVPPFWAETEKGIFDAILQGDIDFASDPWPSISNSAKDLIRKMLTQDPKNRITASQVLEHPWMKADAASDKPISSAVLTRMKQFRAMNKLKKLALKVIAENLSEEEIKGLKQMFKNMDTDGSGTITYEELRAGLNRLGSRLSEAEVKQLMDAADVDRSGSIDYIEFITATMHRHRLEREENLYKAFQYFDTDNSGFITRDELEIAMKDYGMGDDATIKEVIQEVDTDNDGRINYQEFVAMMRK
>AtrCPK2
MGNCCVKVGNSSSSSTSSRRRKHRNKEKRPNPFAEDLGLDPCGTPRLRVLKEEAAVGCCNITDKYILGRELGRGEFGVTYLCTDKETREALACKSISKRKLRTAVDVEDVRREVAIMSSLPEHPNVVRLKAAYEDSEAVHLVMELCEGGELFDRIVARGHYSERAAANVTRTIVEMCHKNGVMHRDLKPENFLYANKKENAPLKAIDFGLSVFFRPGERFSEIVGSPYYMAPEVLKRNYGPEVDVWSAGVILYILLCGVPPFWAETEQGVAQAILRVVIDFKRDPWPKVSDSAKSLVRQMLESDPRRRLSAQQVLEHPWLTNAKKAPNIPLGDIVRSRLKQFSVMNRFKKKALGVIAEHLSVEEVEIIRDMFKLMDTDNNGKVTFEELKAGLKKVGSQLAESEMKLLMEAADVDGNGALDYGEFVAVTIHLQRMENDEHFRRAFMFFDKDGSGFIEIDELREALMDESGQTDTEVLNNIMREVDTDKDNRISYEEFVSMMKTGTDWRKASRHYSRERFKNLSVNLMKDGSLKMTDDFGV
>AtrCPK3
MGNTCVGPSLTKNGFFQTVSAAASGPYRLWRARTPEEMLPPDNTENTDDHHQPNSKTETPPIPNKPPETVRIQENESNPTEPTKPKKPNSAVMKRISSAGLQIDSVLQRKTEILKEHYSLGRKLGQGQFGTTFLCIEKATGKEYACKSIAKRKLTTEEDVEDVRREIQIMHHLAGHPNVISIKGAYEDAVAVHVVMELCAGGELFDRIIQRGHYSERKAADLARIIVSVVEACHSLGVMHRDLKPENFLFVDTNEESPLKTIDFGLSIFFKPGETFTDVVGSPYYVAPEVLRKHYGPEADVWSAGVIIYILLSGVPPFWAETEQGIFEQVLHGELDFSSEPWPGISESAKDLIKRMLMRNPKKRLTAHEVLCHPWVQDDGVAPDKPLDSAVLTRLKQFSAMNKLKKMALRVIAESLSEEEIAGLKEMFKMIDTDGSGSITFEELKAGLKRVGANLTESEIHALMEAADIDNNGSIDYGEFIAATLHLNKAEREDHLFAAFSYFDKDGSGYITQDELQQACEEFGIEDVRLEEMIREVDQDNDGSIDYNEFVAMMQKGNPVFGKKGLQNNFSIGFRGALKLG
>AtrCPK4
MGNCCRSPAAAAREDVKSNYSVHDQSKKEGNSNKKLTVLSGSIKGGVDEKYVVDRELGRGEFGVTYLCIDRSTQELLACKSISKRKLRTTVDIEDVRREVAIMNHLPIHSNIVSLKETCEDENAVHLVMELCEGGELFDRIVARGHYTERAAAGVTKTIMEVVQVCHKHGVIHRDLKPENFLFANKKENSPLKAIDFGLSIFFKPGETFSEIVGSPYYMAPEVLKRNYGPEIDIWSAGVILYILLCGVPPFWAESEQGVAQAILRGLIDFKRDPWPSISENAKSLVRQMLEPDPKLRLTAKQVLEHPWLQNAKKAPNVPLGDIVKTRLKQFSMLNRFKRRALRVIAEHLSIEEVEDIKEMFKMMDTDNDGTVTYEELKAGIQKLGSQLSEADVQLLMEAVDADGNGTLDYGEFIAVSLHLQRMANDEHLRKAFSYFDKDGNGFIEPEELREALVEDGITDSVDVANDIFLEVDTDKDGRISYEEFLAMMKTGTDWRKASRHYSRGRFNSLSIRLMKDGSLNAGSKK
>AtrCPK5
MGMCLSHQETPPEYPTKPGNHTPHHPSPGNHTPRHGNHTPNHPSPGNHTPHRRSPNHTPPLSPARFFNLRPRVGTVLGRPLADVWASYSKGKELGRGQFGITHLCTDLSTGRQLACKTIAKRKLTHKDDIEDMRREVQIMHHLAGHESIVELVDSFEDRHSVNLVMGLCSGGELFDRIIKRGHYSEREAAGLVRAMARVVHTCHSMGVVHRDLKPENFLFLSEEEDSPLVVTDFGLSVFYKPGDVFKDVVGSAYYVAPEVLKRNYGPEIDIWSIGVILYILLCGTPPFWAESDEGIFDEIMRGLIDFRSEPWPSISAGAKDLVRKMLNPDPKQRLTAFQVLNHRWTKEDGEASDTPLDNAVLNRLKQFRAMNKFKKIALRVIAKGLSEEEIMGLKEMFKGMDRDKSGTITFEELRRGLAAQGSKLTETEVKQLMEAADVDGNGTIDYDEFVTATMRLNKIHKEDHLYTAFQYFDRDNSGYITKEELEQALREHGLYDGRDIRDIIAEVDADNDGRINYDEFAAMMNKENAEPKAKKRQDIFAYDPK
>AtrCPK6
MKKGLAASIMASPVLRQQNGNLRDLYLIGRKLGQGQFGTTYLCTEKATGKEYACKSIAKRKLICMEDIEDVRREIEIMHHLSGHPNVVTIKGAYEDSVFVHLVMELCAGGELFDRIIQKGHYSERQAAHLIKVIVGVVEACHSLGVMHRDLKPENFLFLSEDEDAPLKATDFGLSVFYQPGETFTDVVGSPYYVAPEVLRKHYGPESDVWSAGVILYILLSGVPPFWAETEQGIFRQILQGPLDFESEPWPGISESAKDLIRKMLNRNPKKRVTAHEVLCHPWIVDDSVAPDRPLDSAVLSRLKQFTAMNKLKKMALKVIAESMSEEEIGGLKELFKMIDTDGSGTITFEELKEGLKRVGSELMESEIKALMDAADLDHSGTIDYGEFLAATMHLNKMEREENLASAFSYFDKDGSGYITIDELQQACREFGLSDFHLDDMIQEIDQDNDGRIDYSEFAAMMRRGNGGVGRKTMRNSLNISMRDALKISDQ
>AtrCPK7
MGACLCSSKVSGASSNNNNRESKHNNQNQQTRHQNQNQSHQQLPQPKDKGPSKRPSCLIPCGKRTNFGYERDFDKKYTIGKLLGHGQFGYTFVATNKANGDRVAVKRIEKNKMILPIAVEDVKREVKILQALTGHENVVQFYNAFEDDSYVYIVMELCEGGELLDRILSKKDSRYTEKDAAIVVRQMLKVAAECHLHGLVHRDMKPENFLFKSTKEDSPLKATDFGLSDFIKPGKRFQDIVGSAYYVAPEVLKRKSGPESDVWSIGVITYILLCGRRPFWDKTEDGIFKEVLRNKPDFRRKPWPSISTSAKDFVKKLLVKDPRARLTAAQALSHPWVREGGDASEIPVDISVLNNMRQFVRYSRLKQFALRALASTLNENELADIRDQFDAIDMDRNGSISLEEMRQALAKDLPFRSREPRVLDILQAIDSNTDGLVDFSEFVAATLHVRQLEEHDSEKWQQRSQAAFEKFDVDKDGYITPEELQMHSGLRGSINPFLEEADIDKDGKISLAEFRRLLRTASMSSRNVPSPSGHRNPRKI
>AtrCPK8
MGNSCRGSFRNTVIQGYKEPTDRSGRTNGSVDGRSNSDYSPHSLNSQVIAEEFAKDNSKRGNPGSNNIFDLSTKDNIMRRGGENQTYYVLGHKTENIRDLYTLGRKLGQGQFGTTYLCTEIATGKEYASKSISKRKLISKEDVEDVRREIQIMHHLSGHKNVVTIKGAYEDSLFVHIVMELCSGGELFDRIIQRGHYSERKAAELTKIIVGVVEACHSLGVMHRDLKPENFLLVNKDDDSSLKAIDFGLSVFFKPGQVFTDVVGSPYYVAPEVLCKHYGPEADVWTAGVILYILLSGVPPFWAETQQGIFDAVLKGVIDFETDPWPVISDSAKDLIKKMLCWRPSERLTAHEVLCHPWICENGVAPDRPLDPAVLSRLKQFSAMNKLKKMALRVIAESLSEEEIAGLREMFTAMDTDNSGAITFDELKAGLKRYGSNLKESEIRDLMDAADVDNSGTIDYGEFVAATVHLNKLEREEHLVAAFSYFDKDGSGYITVDELQHACSEHNISDVPIEDIIREVDQDNDGRIDYNEFVAMMLKGNGGLGRRTMRNSLNVSMRDAPGAH
>AtrCPK9
MGNCCSNPGEPNQKTQKKQKKPNPFSVDYPGSYNSSNSGSKPPVLKDPTGRDIASRYDLGRELGRGEFGITYLCTDRDTGEVLACKSISKKKLRTAVDIEDVRREVAIMGHLPKHPNIVSLKDTYEDDNAVHLVMELCEGGELFDRIVARGHYTERAAAVVTRTIVEVVQLCHKHGVMHRDLKPENFLFANKKETSPLKAIDFGLSVFFKPGEHFSEIVGSPYYMAPEVLKRNYGPEVDVWSAGVILYILLCGVPPFWAETEQGVAQAIIRSVIDFKRDPWPKVSDNAKNLVKRMLEPDPKLRLTAQEVLDHPWLQNAKKAPNVSLGETVRARLKQFSVMNKLKKRALRVIAEFLSVEEAAGIKDTFQMMDINNNGKITFEELKVGLQKIGQQAQDADVQMLMEAADADGDGTLNYAEFVAVSIHLRKIGNDDHLRKAFLYFDQNQSGYIEIEELRDSLADDLADNCEEVINAIIHDVDTDKDGRISYDEFATMMKAGTDWRKASRQYSRERFTSLSLKLLQDGSLQLTN
>AtrCPK10
MGNCNGVPTDEEQHEAAAALPHNSKTGIHVSPPAPPPPKPVSHLQTHSLSASPSPPPQHIAGIGRILGRPMEDGRSTYIFGKELGRGQFGVTYMCTHRETKEVLACKSIATRKLITKDDIEDVRREVQIMHHLTGHRNIVELKGAYEDRNSVNLVMELCAGGELFDRIIAKGHYSERAAATLCREIVTVVHTCHSMGVMHRDLKPENFLFLNKDEASPLKATDFGLSVFFKPGEVFRDLVGSAYYVAPEVLRRHYGVEADIWSAGVILYILLSGVPPFWAENEHGIFDAILRGHIDFSSDPWPSISSGAKELVKKMLKADPTDRLSAIQILNHPWIREDGVASDQPIDVTVLTRMKQFRAMNKLKKVALKVIAENLSEEEIMGLKEMFRSMDTDNSGTITFEELKAGLPKLGTRISESEVRQLMEAADVDGNGTIDYIEFITATMHLNRMEKEDHLYTAFEYFDKDKSGYITMEELEQALKKYNMGDEKTINEIIAEVDTDRDGRINYDEFVTMMRKGNQDMAANRRRSVTVGAPKYK
>AtrCPK11
MGMCFSQAGRKGPKPDANAKEPPSGPKPDPPIATSKPTPTPPPSKPPPIGPVLGRPMEDVRATYIMGKELGRGQFGITHLCTHKATGQPFACKTIAKRKLVNKEDIEDVRREVQIMYHLTGQPNIVELKGAFEDKQSVHLVMELCAGGELFDRIIAKGHYTERAAAALMRTIVQIVHTCHSMGVVHRDLKPENFLLLSKDEDAPLKATDFGLSVFFKQGEVFRDIVGSAYYIAPEVLKRKYGPEVDIWSIGVMLYILLSGVPPFWAESEHGIFNAILRGQIDFTSDPWPSISVGAKDLVKKMLNSDPKHRLTAFQVLSHPWIKDGEAPDIPLDNAVLSRLKQFRAMNKFKKVALKVIAGCLSEEEIMGLKEMFKNMDTDNSGTITLEELKQGLSKQGTKLSEYEVKQLMEAADADGDGTIDYDEFITATMHMNRMDREEHLYTAFQYFDKDNSGYITPEELEQALLEYGMHDGRDIKDILSEVDADNDGRINYDEFVAMMRKGNPEANPKKRRDKFV
>AcCPK1
MGNCCACVSIFEDEKTQEEEKKKKRRKKRAERKPNPFSEDPRSPVPIKVLKDVIPTTHRSRISDKYTLSRELGRGEFGIT
YLCTDRETKQQLACKSISKKKLRTAVDIEDVRREVAIMGSLPDHPNLVKLKATYEDNDAVHLVMELCEGGELFDRIVARG
HYTERAAANVARTVAEVVKMCHEHGVMHRDLKPENFLFANKKENSPLKAIDFGLSVFFSPGERFSEIVGSPYYMAPEVLK
RNYGPEVDIWSAGVILYILLCGVPPFWAESEQGVAQAILKGVIDFKRDPWPKVTDGAKNLVKKMLDPDPKKRLTAQQVLE
HPWLQNAKKAPNVPLGDIVRTRLKQFSAMNRFKKKAMRVIAEHLSVEEVEVIRDMFKLMDTDNNGKITFEELKAGLQKVG
SQLAEPEMKMLMEVADVDGSGTLDYGEFVAVTVHLQRMENDEHFRRAFLFFDTDGSGYIEREELQAALVDESGEVDVEIL
NDIIREVDTDKDGRISYDEFVAMMKTGTDWRKASRHYSRERFKSLSLNLMRDGSLKIGDEIDGQAPVS
>AcCPK2
MGNCCRSPASVAREDVKSSFSDHHGKKDKDKESGGHGDKGGNKKTITVLNGITKDGIEEKYMVDRELGRGEFGVTYLCIN
RDTRELLACKSISKRKLRTAVDVEDVRREVAIMKHLPENSNIVTLREACEDENAVHLVMELCEGGELFDRIVARGHYTER
AAASVTRTIMEVVQVCHKHGVIHRDLKPENFLFANKKENSPLKAIDFGLSIFFKPGERFSEIVGSPYYMAPEVLKRNYGP
EIDIWSAGVILYILLCGVPPFWAESEQGVAQAILRGLIDFKRDPWPSVSESAKNLVRQMLEPDPKLRLNAKQVLEHPWIQ
NAKKAPNVSLGDVVKSRLKQFSVMNRFKRKALRVIADHLSIGQVDDIEEMFKKIDTDHDGMVSIEELKAGLHNFGTQLSE
PELQMLIEAVDTNGKGTLDYEEFVAVSLHLQRMANDEHLHKAFAYFDKNDNGYIELEELQSALMEDGAADFVDVANDIFQ
EVDTDKDGKISYDEFAAMMKTGTDWRKASRHYSRGRFNSLSIKLMKDGSLNTASNEQAISV
>AcCPK3
MGNTCVGPSLGQKGFLQSVSAAVWRSNRGHTDALDDASSKDGGKQGGANATAAAAAAATNEADNSGSVTPNKSEAPSLSV
QSTPPDTVKMGGNGTKVAESGNANKQDKKEEVKPSEPAKAKKPPHMRRVSSAGLQIESVLKRKTENIKEIYSLGRKLGQG
QFGTTFFCLEKSTGKEYACKSIARRKLITEEDVEDVRREIQIMHHLAGHPNVVSIKGAYEDAVAVHVVMELCAGGELFDR
IIQRGHYSEKKASELARVIVGVVEACHSLGVMHRDLKPENFLFINQEEDSSLKTIDFGLSVFFRPGETFTDVVGSPYYVA
PEVLRKLYGPECDVWSAGVIIYILLSGVPPFWDETEQGIFEQVLKGELDFLSDPWPNISESAKDLVRKMLVRDPKKRLTA
HEVLCHPWVRVNGVAPDKPLDSAVLTRLKQFSAMNKLKKIAIRVIAESLSEEEIAGLKEMFKMIDTDNSGHITFEELKAG
MERVGSKLKESEIYALMQAADVDNSGTIDYGEFLAATLHLNKVEREDHLFAAFSYFDKDGSGYITQDELQQACEEFGMGD
VKLEDIIREVDQDNDGRIDYSEFVAMMQDGGFGVKGLQNNQTVGLKEALKLG
>AcCPK4
MGNCCSHGAPAESGDAKNDGGVTDTGNPSTKNVTPNKPPGAAPTPAPSKPSKPVPIGPVLGRPMEDVRATYTIGKELGRG
QFGVTHLCTNKTTGEQFACKTIAKRKLVNKEDIEDVRREVQIMHHLTGQPNIVELKGAYEDKQSVHLVMELCAGGELFDR
IIAKGHYTERAAASLLRTIVQIVHTCHSMGVVHRDLKPENFLLLNKDENSPLKATDFGLSVFFKQGEVFRDIVGSAYYIA
PEVLKRRYGPEVDIWSIGVMLYILLCGVPPFWAESETGIFNAILRGHVDFTSDPWPSISPGAKDLVRKMLNSDPKQRLTA
FQVLDHPWIKEDGEAPDTPLDNAVLSRLKQFRAMNKFKKVALRVIAGCLSEEEIIGLKEMFRNMDTDNSGTITLEELKQG
LSKQGTKLSEYEVKQLMEAADADGNGTIDYDEFITATMHMNRMDREEHLYTAFQYFDKDNSGYITTEELEQALREFGMHD
GRDIKEILSEVDADNDGRINYDEFAAMMRKGNPEAAANPKKRREVSISLH
>AcCPK5
MGVCFSKKHGSDSSDDANKYRYTSGGGVDRHQQQRTQNPYAQQPKPPQTQQTHPQPLPERRQPQPPSPLRPKPKPFNVPD
TILGKPLEDIKAFYSLGKELGRGQFGVTYLCTENSTGLAYACKSILKRKLVSKSDKDDIKREVQIMQHLTGQNNIVEFKG
AYEDKQSVHLVMELCAGGELFDRIIAKGHYSERAAANMCRAIVNVVHICHFMGVMHRDLKPENFLLSTKDERALLKATDF
GLSVFIEEGKVYRDIVGSAYYVAPEVLRRSYGKEMDIWSAGVILYILLSGVPPFWAETEKGIFDAILEGEIDFKSDPWPA
ISNSAKDLVRKMLTQDPKKRITSVQVLEHPWIREDGEASDKPIDSAVLSRMKQFRAMNKLKKLALKVIAENLSEEEIKGL
KAMFTNMDTDKSGTITYEELKTGLTRLGSRLSETEVKQLMDAADVDGNGTIDYIEFITATMHRHRLERDEHLYKAFQYFD
KDKSGFITRDELETAMKDHGMGDDSTIRDIISEVDTDNDGRINYEEFCTMMRSGMQQPGKLF
>AcCPK6
MGICFSTSNTKVTGGTSNTTTTTTNATTTTTTTINNNVNNNQRESIKPSSTTIHHVPSQQRPYESHRNRSQHQQSQLHQR
QHSRRPSSGVFPCGKRTDFGYLKDFDDKYSIGKLLGHGQFGYTFVATDKINGDRVAVKRIEKNKMILPIAVEDVKREVKI
LRALTGHENVVQFHNAFEDSEYVYIVMELCEGGELLDRILSRKDSRYTEKDAAIIVRQMLKVAAECHLHGLVHRDMKPEN
FLFKSSKEDSPLKATDFGLSDFIKPGKKFHDIVGSAYYVAPEVLKRKSGPESDVWSIGVITYILLCGRRPFWDKTEDGIF
KEVLKNKPDFRRKPWPSIGNSAKDFVQKLLVKDPRARLTAAQALSHPWVREGGDASEIPVDISVLSNMRQFVKYSRLKQF
ALRALASTLNEEELADLRDQFDAIDVDKNGSISLEEMRQALAKDLPWKMKEPRVLEIVEAIDSNTDGFVDFSEFVAATLH
VHQLEEHDTDKWQVRSQAAFEKFDVDRDGFITPEELKMHTGLKGSIDPLLEEADVDKDGKISLSEFRRLLRTASMSSRNV
PTPAGFRNSRKLP


>AcCPK7
MGLCLSTTSNKNRKKRDNQQQSQSNNNNNKKKITQKKKPQQQQLQQEKKKSNLNRSSVGKRTDFGYEKDFDEKYSIGKLL
GHGQFGYTFVATDKSNGDRVAVKRIDKKKMTLPIAVEDVKREVKIFQALTGHENVVQFYNAFEDDSYVYIVMELCEGGEL
LDRILAKKDKRYSEKDAAIIVRQMLKVAAECHLHGLVHRDLKPENFLFKSTKDDSPLKATDFGLSDFIKPGRKFKDIVGS
AYYVAPEVLKRQSGPESDVWSIGVITYILLCGRRPFWNKTEDGIFKEVLKNKPDFHRKPWPSISNSAKDFVQKLLVKDPR
VRLTAAQALSHPWVREGGDASDIPVDILVLSNMRKFVKYSRFKQFALRALASTLNEEELSVLRDQFDAIDVDKSGCISFD
EMKQALEKDLPWKIKEPRVLEILQAIDSNTDGHIDFSEFVAATLHVHQLEEHDSQKWHLLSQAAFEKFDVDGDGFITSEE
LRMHTGLKGSIVPLLEEADIDKDGKINLLEFRKLLRTASMTSPNVPSPSGVGNSKRS

>AcCPK8
MGNSCRGSFRGKYFQSFSNPIDHSNSRKTNTSRSSHSHSNHSDCSPTSLNSKYQIAEEFSKEHPKKENNSPIVNPIGKES
MRRGVDGQAFFVLGHKTANLRDLYTLGRKLGQGQFGVTYLCTENSTGIEYACKSISKRKLISREDVEDVRREIQIMHHLS
GHKNIVSIKGAYEDGLYVHIVMELCGGGELFDRIIQRGHYSERKAAELTRIIVGVVETCHSLGVMHRDLKPENFLLVNKD
DDFSLKAIDFGLSVFFKPGQIFTDVVGSPYYVAPEVLCKRYGPEADVWTAGVILYILLSGVPPFWAETQQGIFDMVLKGV
IDFDSDPWPLISDSAKDLIKRMLCSHPSDRLTAHEVLCHPWICENGVAPDRAIDPAVLSRLKQFSAMNKLKKMALRVIAE
SLSEEEIAGLKEMFKAMDTDNSGAITFDELKAGLRRYGSTLKESEMRDLMDAADVDNNGTIDYGEFIAATVHLNKLEREE
HLVAAFSYFDKDGSGYITVDELQAACSEHNMTDVFLEDIIKEVDQDNDGQIDYGEFVAMMTKGNAGVGRRTMRNSVNISM
RDVPNSLNISMRDAPGAH
>AcCPK9
MGNCCGTPQVSSDNNKKEKKGKKPNPFSIDYGVNHGTGGGHKLWVLKEPTGREIGLRYDLGRELGRGEFGVTYLCTDKES
GEVFACKSISKKKLRTAIDIEDVRREVEIMKHLPQHPNIVSLKDTYEDETAVHIVMELCEGGELFDRIVARGHYTERAAA
VVTRTIVEVVQMCHKHGVMHRDLKPENFLFANKKESAALKAIDFGLSVFFKPGERFTEIVGSPYYMAPEVLKRNYGPEVD
VWSAGVILYILLCGIPPFWAETEQGVAQAIIRCVVDFKRDPWPKVSDNAKDLVRRMLDPDPKRRLSAQEVLDHPWLQHAN
KAPNVSLGETVKSRLKQFSMMNKFKKRALRVVAEHLSVEEVADIKESFQVMDINNNGKLTLEELKLGLFKIGHQVPDADV
QMLMEAADVDGNGTLDYGEFVAVAIHLRKIGNDEHLHKAFTFFDRNKSGYIEIEELRDALAEEVDPNNDEVINAILHDVD
SDKDGRISYEEFSTMMKAGTDWRKASRQYSRERFNSLSLKLMKDGSLQVTM
>AcCPK10
MGNTCVAPTASKECFQSVSAAVWWTRTPDEVLTTSNGEATQSDGKNHEPETPLPVQNKPPEQVKIPKEAAKPPLPNPARP
HNKKPHHRRLASAGLQADSVLLRKTGHLKEYYSLGKKLGQGQFGTTYLCVEKDTGKEYACKSIAKRKLITNEDVEDVRRE
IQIMHHLAGHPNVISIKGAYEDAVAVNVVMELCAGGELFDRIIQRGHYTERKAAKLARTIISVVEACHSLGVMHRDLKPE
NFLFVNQQEEAHLKTIDFGLSVFFKPGETFTDVVGSPYYVAPEVLRKRYGPEADVWSAGVILYILLSGVPPFWAESEQGI
FEQVLHGDLDFSSDPWPSISESAKDLVRRMLVRDPKRRLTAHQVLCHPWVQVDGVAPDKPLDSAVLTRLKQFSAMNKIKK
MALRVIAESLSEEEIAGLTELFKMIDADNSGQITFEELRDGLKRVGANLKESEIYDLLQAADVDNNGTIDYGEFIAATLH
LNKIDKEDHLFAAFTYFDKDGSGYITQDELQRACEEFGMEDFRLEEMIGEVDQDNDGRIDYNEFVAMMQKGNAGFANAKK
GLQNSFSVGLREAIKVG
>AcCPK11
MAAIFGTRGVGGQLPPPNGDGSSNAKAGEDVSGNAKAPSPNEEGNSNAKDETSAREATTSADSLKVSEVPMPVQSTPPQP
VTINETLTSTASSKAPEAPMQVQSTPPQPVKISTGAAKPQPRVKFNLEDEPETPPPPVKISTEEAKPQPRVKFNVEEEPE
TPPPPVKISTEEAKPQPRVKFNVEEEPETPPPPVKISAEEAKPPPRVKFNVEEEPETPPPPVKISAEETKPPPRVKFNVE
EEPETPPPPVKISAEETKPPPRVKFNVEEEPETPPPPVKISAEETKPPPRVKLNVEEEPETPPPPVKISAEETKPPPRVK
FNVEEEPETPPPPVKLSAEEAKPPPQVKFNVEEEPETPPPPVKISAEEAKPPPQVKFNVEEEPETPPPLISTEEAKPPPR
VKFNVEEEPETPQPLVKTNVEESKPLLPPVKISVEESKAPPPPVKIKVEESKQVDATTPVESTKQVKPDVKEERSNQSEP
AKAKKAPNIKRVQSAGLQTDSVLQRKTGNMKETYSLGRKLGQGQFGTTFYCFEKATGKEFACKSIAKRKLTTQEDVEDVR
REIQIMHHLAGHPNVISITGAYEDAVAVHLVMELCAGGELFDRIIQRGHYTEKKAAELARVIVGVVEACHSLGVMHRDLK
PENFLFVNKEEEAPLKTIDFGLSVFFKPGETFTDVVGSPYYVAPEVLLKQYGQECDVWSAGVIIYILLSGVPPFWDETEQ
GIFEQVLKGELDFVSDPWPSISDSAKDLMKKMLVRDPKKRLTAHEVLCHPWVRVDGVAPDKPLDSAVLSRLNQFSAMNKL
KKLAIRVIAENLSEEEIAGLKEMFKMIDTDNSGHITLEELKAGLERVGANLSQSEINELMQAADIDNSGTIDYGEFLAAT
LHLNKVEKEDHLFSAFSYLDKDGSGYITQDELQQACKQFGIDDNRLEDMIHEVDHNNDGLIDYSEFVDMMKDGPFGKKGL
QDTNSIGSNDAL
>AcCPK12
MGNCNGLPSDTNQLHHPAAKLDDDDNGAPPPSTTSNGGGPTVRLCNSAPKSTLFTHTQQVKPLSSSIGRILGRPMEDVRS
TYTFGRELGRGQFGVTYLVIHKKTQEQFACKSIATRKLVNRDDIEDVRREVQIMHHLTGHINIVELKGAYEDRQSVNLVM
ELCAGGELFDRIIAKGHYSERAAAALCRQMLTVVHTCHSMGVMHRDLKPENFLFLSAEENSPLKATDFGLSVFFKPGDVF
KDLVGSAYYVAPEVLRRHYGAEADVWSAGVILYILLSGVPPFWGENEKGIFDAVLRGHIDFFSDPWPSISSSAKDLVKKM
LRDDPKERVSAIEALNHPWIKEDGVASDKPIDIAVLTRMKQFRAMNKLKKVALKVIAENLSEEEIMGLKEMFKSMDTDNS
GTITYEELKAGLPKLGTKLSETEVRQLMEAADVDGNGTIDYIEFITATMHMNRMEKEDHLYTAFQYFDKDKSGYITMEEL
EQALMKYNMGDAKTIKEIIAEVDTDNDGRINYDEFAAMMRKDNPDIAPTRRRK
>AcCPK13
MGNCCASPASSSEKRKEKKKKSNPFSIDYAVNQGSSGVNGGNKLVVLSDPTGNDIGVTYELGRELGRGEFGVTYLCTDKT
TGEMFACKSISKKKLRTTVDIEDVRREVAIMRHLPMHQNIVSLKDTYEDDNAVHLVMELCEGGELFDRIVARGHYTERAA
AVVTRTIVEVVQMCHKHGVMHRDLKPENFLFANKKETAALKTIDFGLSVFFKPGERFTEIVGSPYYMAPEVLKRKYGPEV
DVWSAGVILYILLCGVPPFWAETEQGVAQAIIRSVIDFKRDPWPKVSDNAKDLVRRMLDPDPKRRLTAQEVLDHPWLQNA
KKAPNVSLGETVKARLKQFSVMNKFKKRALRVMAEHLSVEEVAGIKDMFQMMDVNNRGKLTIVELKSGLTKIGHQIPDPD
LQMLMEAADADGDGTLDYGEFVAVVVHIRKMGNDEHLRKAFAFFDTNKNGYIEVEELRDALHDEMEPANEDVINAILRDV
DTDKDGRISYEEFISMMKAGTDWRKASRQYSRERFNNLSLKLMKDGSLQVNIEGR
>AcCPK14
MKKASASATTSSSSKPKYFYVLPHKTPNLREHYLIGKKLGQGQFGTTFLCTEKSTGIQYACKSIPKRKLVCVEDYEDVWR
EIQIMHHLSEHPNVVRIKGTYEDTVFVHLVMELCAGGELFDRIVARGHYTERKAAQLIKTIVGVVEACHSLGVMHRDLKP
ENFLFASTDEDAALKAIDFGLSVFYKPDNWPGNQLLSTDYSHLASFHISKTEDTFSDVVGSPYYVAPEVLRKKYGPEVDV
WSAGVILYILLSGVPPFWAETEPGIFRQILQGKLDFESEPWPAISESAKDLIRKMLDMNPKRRLTAHEVLCHPWIVDDRV
APDKPLDSAVLSRLKNFSAMNKLKKMALRVIAEKLSEEEIGGLKELFKMIDTDNSGTITLDELKSGLKRVGSELLEPEIK
ALMDAADIDNSGSLDYGEFLAATVHLNKLEREENLVSAFSFFDKDGSGYITIDELQQACREFGLSDVHLDEMVKEIDQDN
DGQIDYSEFAAMMRKGNGGVGRRTMRNNLNFDLDETLKDPQA
>AcCPK15
MGNTCRGSFGRKYIEEGYSKPAENSISRRNTSNYSDHSVNSLNNSQQLIVEEFAKETPTKRDSSHSSPFSPIGNMRRGIE
SQVLAHKTANIRDLYTFGRKLGQGQFGTTYLCTEIATGNEYACKSISKRKLIAKEDVEDVRREIQIMHHLSGHKSIVAIK
GAFEDPLYVHIVMELCSGGELFDRIIQRGHYSERKAAELTKIIVGVVETCHSLGVMHRDLKPENFLLVNKDDDFSLKAID
FGLSVFFKPGQIFTDVVGSPYYVAPEVLCKHYGPEADVWTAGVILYILLSGVPPFWAETQQGIFDAVLKGVIDFESDPWP
LISDSAKDLIRKMLCSQPSDRSTAHEVLCHPWICENGVAPDRALDPAVLSRLKQFSAMNKLKKMALRVIAESLSEEEIAG
LKEMFKAMDTDNSGAITFDELKAGLKRYGSTLKESEIRDLMDAADVDNSGTIDYGEFIAATVHLNKLEREDHLIAAFSYF
DKDGSGYITVDELQQACAEHNMTDVLLEDIIKEVDQDNDGRIDYGEFVAMMTKGTPGHGRRALRNSLNLRIRDAASPH
>AcCPK16
MGICFTRTHEIPISSSPDQSPPHHPQQPAKRPQQQMYPTPPLPPLPTFRPTFSSSTLANTQIGPILRIPMSDVSSFYVLD
KELGRGQFGITYLCTEKTTGLKYACKSISKRKLVNKKDIEDVRREVLILQHLTGQPNIVEFKGAYEDKQNVHLVMELCSG
GELFDRITAKGSYSERAAAIIFRQIVNVVHVCHFMGVMHRDLKPENFLLINRSEDSPLKATDFGLSVFIEEGKFYHDVVG
SAYYVAPEVLGRSYGKEIDVWSAGVILYILLSGVPPFWAETEKGIFDSILEGKIDLKSAPWPSISVSAKDLIRKMLTWDP
KKRITAAQVLEHPWIKGDGELSDKPIDSVVLIRMKQFRAMNKLKKLALKVMAENLTEEEIKGLQQMFNNMDTDRSGTITL
EELKAGLSRLGSKLTEPEIQQLMDAADVDQSGSIDYIEFITATMHRHRLEKEENLYKAFQYFDKDGSGLITRDELKHAMS
EYGMGDEATIDEVINDVDTDKDGHINYEEFVAMMKKGIHDSEEKQR
>MgCPK1
MGSCCSRGTTEDAPADPTATATSTDGADGAATTANPSTTPPRTPPQSSPKPSSKSTPVGPVLGRPMEDVRSTYTMGKELG
RGQFGVTHLCTHKQSGEQFACKTIAKRKLANKEDIEDVRREVQIMHHLTGQPNIVELKGAYEDKHSVHLVMELCAGGELF
DRIIAKGHYTERAAASLLRTIVQIVHTCHSMGVIHRDLKPENFLLLNKDENSPLQATDFGLSVFFKEGEVFKDIVGSAYY
IAPEVLKRRYGPEVDIWSVGVMLYILLSGVPPFWAESENGIFNAILRGHVDFSSDPWPSISNGAKDLVRKMLNSDPKQRL
SAFQVLNHPWIKEDGEAPDTPLDNAVLNRLKQFRAMNQFKKVALRVIAGCLSEEEIMGLKEMFKGMDTDNSGTITLEELK
QGLAKQGTKLSEYEVKQLMEAADADGNGTIDYEEFITATMHMNRMDREEHLYTAFQYFDKDNSGYITIEELEQALREMGM
EDGKDIREIISEVDGDNDGRINYDEFAAMMKKGNPDSAANPKKRREGVFVS
>MgCPK2
MGNCCATPPSHSTDAKKKRNNKPNPFSIDYGASHKSNGPNNLVVLKDPTGHNITARYDLGRELGRGEFGVTYLCTDIETG
ERLACKSISKKKLRTAVDIEDVRREVEIMRRMPKHPNIVTLKDTYEDDSAVHIVMELCEGGELFDRIVARGHYTERAAAL
VMRTIVEVVQVCHQQGVMHRDLKPENFLFANKKETSPLKAIDFGLSVFFKPGEQFNEIVGSPYYMAPEVLKRNYGPEVDV
WSAGVILYILLCGVPPFWAETEQGVAQAIIRSVIDFKRDPWPKVSDNAKDLVKKMLDPDPSRRLTARQVLEHSWLQNIKK
APNVSLGETVKARLKQFSVMNKLKKRALRVVAEHLSVEEAAGIKEAFDMMDSGKRGKVNLEELKVGLQKLGHQISDPDIQ
ILMEAADVDGDGTLNYGEFVAVLVHLRKMANDEHLHKAFAFFDRNRSGYIEIEELRDALSDEDNANSEEVISAIMHDVDT
DKDGRISFEEFAVMMKAGTDWRKASRQYSRERFNSLSLKLIKDGSVDIANEGR
>MgCPK3
MGICCSRSNADDVPPDPSTDIAPSPGDSSTKNPTTPPRSQPPPASSPSQSTKPAKQTPMGPVLGRPMEDIRATYTIGKEL
GRGQFGVTHLCTHKQSGEQFACKTIAKRKLANKEDIEDVRREVQIMHHLTGQANIVELKGAYEDKHSVHLVMELCAGGEL
FDRIIAKGHYTERAAASLLRTIVQIVHTCHSMGVIHRDLKPENFLLLNKDENAPLKATDFGLSVFYKEGELFKDIVGSAY
YIAPEVLKRRYGPEVDIWSVGVMLYILLSGVPPFWAESETGIFNAILRGHIDFSSDPWPSISSGAKDLVRKMLNSDPKQR
LTASQVLSHPWIKEDGEAPDTPLDNAVLNRLKQFRAMNKFKKVALRVIAGCLSEEEIMGLKEMFRGMDTDSSGTITLEEL
KQGLSKQGTKLTESEVKQLMEAADADGNGTIDYEEFITATMHMNRMDREEHLYTAFQYFDKDNSGYITIEELEQALREFG
MGDDKDIKEIISEVDADNDGRINYDEFAAMMKKGNPDMVANTKKRRSGVFTS
>MgCPK4
MGTCMSLQRSSTLFKKTKKSNTDSQEFQNGKLFSGKLAPLRISRPIQVLKDPTGNDIFSKYRFGKELGRGEFGVTYQCFD
DANGDCLACKKISKSKLRTDIDIEDVRREVEIMRHLPTNPNIVKYKEVYEDKEAIYLVMELCEGGELFDRIVARGHYTER
AAALVTKTILEVVKVCHEHGVIHRDLKPENFLFANECENAPLKAIDFGLSIFFEPGQRFSEIVGSPYYMAPEVLRRNYGP
EIDIWSAGVILYILLCGVPPFWAETEEGIAQAIVYGEIDFQRDPWPRISEDAKNLVIGMLEPNPHARLTVEQVLELKRIK
QFSLMNKFKKKVLRVVADNLPDDQVDGIKQMFQMMDTDKNGNLNFQELKDGLYMIGQPVADHDVQLLLDAADCDGNGMLN
CEEFVTLAVHLKKINNEELLHEAFLYFDKNNSGYIEFEELQQSLLDDHFGPTNDQVVQDIIFDADLDKDGRISFAEFKAM
MKTGMDWKMGSRQYSRAMLNALSVRLFQGHNLQFNI
>MgCPK5
MSSSTPSPSSHSHKKPTDENQNEDQKNKAQQKPTPEIKKPTFFTQHPQKPTWVLPYRTPSLKSLYSIGKKLGQGQFGITF
LCTEKSTGIPYACKSIPKKKLICVEDYEDVWREIQIMHHLSEHPNVVRIKGTYEDSLFVHIVMELCAGGELFDRIVQKGH
YSEREAAKLIKTIVGVVEACHSLGVMHRDLKPENFLFISADEDSALKATDFGLSVFYKPDESFSDVVGSPYYVAPEVLRK
HYGPEADVWSAGVILYILLSGVPPFWAETEMGIFRQILRGALDFDSEPWPMISDVAKDLLRKMLDRNPKTRLTAHEVLCH
PWIVDDTMAPDRPLDSAVLSRLKQFSAMNKLKKMALRVIAERLSEEEIGGLKELFKMIDTDDSGSITFDELKEGLKRVGS
ELMESEIKDLMDAADIDNSGTIDYGEFLAATVHLNKLEREENLVSAFAFFDKDGSGYITIDELQQACKDFGLSELHLDEM
IREIDQDNDGQIDYGEFAAMMRKGNGGIGRRTMRTNVDLGEAFGLGVADNNSKGSNSQT
>MgCPK6
MGMCFSHQRNGKPKAAANGEHPSSANGGGGQQNLIQYTMSPGYAAQLPHVIAPGSPLPPVHKANTILGKPYEDIKIHYTL
GRELGRGQFGVTHLCTDIATGQEYACKSISKKKLVTRSDKEDMRREIQLMQHLSGQPNIVEFKGAYEDKHSVHLVMELCA
GGELFDRIIAKGQYSEKAAAAMCRSIVNVVHICHFMGVIHRDLKPENFLLSDKSEHALLKATDFGLSVFIEEGKVYKDVV
GSAYYVAPEVLRRKYGKEVDIWSAGVMLYILLSGVPPFWAENERGIFDAVLKGHVDFESEPWPSISDSAKDIVSKMLTQD
PKKRITAAEVLEHPWIKGGEASDKPIDSAVLSRMKQFRAMNKLKKLALKVIAENLSKEEIQGLKAMFTNMDTDKSGTITY
EELKDGLARLGSKLSETEVRQLMDAADVDGDGTIDYIEFITATMHRHRLEREENLYKAFQYFDKDSSGFITRDELEAAMQ
EHNVGDQSTIKDIIAEVDTDNDGRINYEEFCNMMRTGSTQQQGNLLTT
>MgCPK7
MGNTCVGPGITKNGIFQSVSAAWWRTPMPDSSVNGDGHKSNENPDESEPAASSVQNTPPEQVTIPKPEPKQEHQTPKAKK
PMKRNTSAGLRTDSVLQRKTGNLKETFTLGKKLGQGQFGTTFLCVEKSTGLQYACKSIAKRKLLTDEDVEDVRREIQIMH
HLAGHPNVISIKGAYEDAVAVHVVMELCAGGELFDRIIQKGHYTERKAAELTRTIVGVVEACHSLSVMHRDLKPENFLFV
DQKEESLLKTIDFGLSMFFKPGERFNDVVGSPYYVAPEVLRKRYGPEADVWSAGVIVYILLSGVPPFWAESEQGIFEQVL
HGDLDFSSDPWPSVSDSAKDLVRKMLVRDPKRRITAHEVLCHPWVQVDGEAPDRPLDSAVLSRMKHFSAMNRLKKMALRV
IADTLSEDEIAGLKEMFKMIDADNSGQITFEELKAGLKRVGANLNESEIHDLMQAADVDNSGTIDYGEFIAATLHLNKIE
REDHLFAAFSYFDKDGSGYITPDELQKACLEFGFDDSRLEEMIREVDQDNDGRIDYNEFVMMMQKGNPIAAGGKRGLENS
FSLNFREALKVT
>MgCPK8
MGNCCRSPAAVAREDVKSVNFSGHDHGRKDKSSGNVKKVVTVLTEVKKENIEEKYVVDRELGRGEFGVTYLCIERDTREL
LACKSISKRKLRTVVDVDDVRREVAIMKHLPRDSSIVSLKEACEDENAVHLVMELCEGGELFDRIVARGHYTERAAAAVT
RTIMEVVQLCHEHGVIHRDLKPENFLFANKKENSPLKAIDFGLSIFFKPGETFSEIVGSPYYMAPEVLRRNYGPEIDIWS
AGVILYILLCGVPPFWAESEQGVAHAIIRGKIDFEREPWPSVSEGAKSLVKQMLEPDAKLRLTAKQVLEHPWIQNAKKAP
NIPLGDVVKSRLKQFSLMNRFKRKALRVIADFLSNEEVGGMKEMFTRIDTDGDGIVSTEELKAGLHKSNSQLAESEIELL
IEAVDANGKGTLDCGEFLAITLHMQRIANDEHLHKAFSFFDKDGNNYIEPDELREALMEDGADDSADVANDIFQEVDTDK
DGRISYDEFVAMMKTGTDWRKASRHYSRGRFNSLSIKLMKDGSINLGE
>MgCPK9
MGNTCRGSFGGKPFQGYNEPEDNSRPKSSSARSNSSDKFSKDKKDPNHISPKKDNIMSRGITNQAYLVLGHKTANILDFY
TLGHKLGQGQFGTTYLCTEISTGSEYACKSISKRKLISKEDIEDVRREIQIMHHLAGHKNIVTIKGAYEDSQYVHIVMEL
CAGGELFDRIIQRGHYSERKAADLTKIIVGVVEACHSLGVMHRDLKPENFLLVNKDDDFSLKAIDFGLSIFFKPGQIFTD
VVGSPYYVAPEVLLKHYGPEADVWTAGVILYILLSGVPPFWAETQQGIFDAVLKGHIDFDSDPWPLISESAKDLIRKMLC
MRPSERLTAHGVLCHPWICENGVAPDRVLDTAVLSRLKQFSAMNKLKKMALRVIAESLSEEEIAGLKEMFKAMDTDNSGA
ITFDELKAGLRKYGSTLKDIEIRDLMDAADVDNSGTIDYGEFIAATIHLNKLEREEHLWAAFQYFDKDGSGYITVDELQQ
ACAEHGMTDAFLEDIIREVDQDNDGRIDYGEFVAMMTKGNAGVGRRTMRNSLNISMRDAPGSL
>MgCPK10
MGNNCVGPNLGNKGFLQSVTAAVWKTRQPQTLPAPNQDQDSTKNKDTSDPNSDTTNNVSASDGGGANVQSTAPAQIKIPN
DESKPNKSETKPTDDPKPNKPNHIKRVSSVGLQVESVLQRKTENLKDKYSLGKKLGQGQFGTTFLCMEKATNKDFACKTI
GKRKLTTEEDVEDVRREIQIMHHLAGHPNVISIVGAYEDAVAVHVVMELCVGGELFDRIIQRGHYTERKAAELARLIVGV
VEACHSLGVMHRDLKPENFLFVNEEEESPLKTIDFGLSVFFKPGETFCDVVGSPYYVAPEVLRKHYGPECDVWSAGVIIY
ILLSGVPPFWDETEQGIFEQVLKGELDFVSEPWPSISESAKDLVRKMLVRDPKKRLTAHQVLCHPWVQVGGVAPDKPLDS
AVLTRLTQFSAMNRLKKIAIRVIAENLSEEEIAGLKEMFKMIDVDDSGHITLEELKSGLERVGADLKHSEIVGLMQAADV
DNSGTIDYGEFLAAMLHLNKVHREDHMYAAFSYFDKDGSGYITKDELQQACEQFGLEDVHLEEIIREVDQDNDGRIDYSE
FVAMMEDTGFGRKGLRTV
>MgCPK11
MGNNCVNGRIAKDGFFHTISRSLWWSNKSQEMISSTQFYKEKTGDSTPSKALEGSDHVEIKPPEVLKFEEKVETKPQPPP
PAKTEPVIIIPKEAPKQPQEIRTWEDTIKNDEITPAQTAVVTVTEKPKPVTEAPKTKKAHNVKRMMSVGLQVDSVLRTKT
GHLKEHFNLGHKLGHGQFGTTFLCVERKTGKEYACKSIAKRKLLSQDDVDDVRREIEIMHHLSGNPNIISIKGAYEDAVA
VHVVMEVCAGGELFDRIVKRGHYSEKKAAELTRTIVGVIETCHSLGVMHRDLKPENFLFVNQEEDSPIKTIDFGLSVFFK
PGDVFGDVVGSPYYVAPEVLCKRYGPEADVWSAGVIIYILLSGVPPFWGESEQEIFEEVLNGDVDFTSDPWPKISESAKD
LVKKMLLRDPRKRLTAHQVLCHPWVQVDGVAPDKPLDSAVLSRLTQFSAMDKLKKMALRVIAESLSEEEIAGLKEMFKMI
DTDNSGNITFEELKAGLKRCGHNLNESEIHDLMKAADVDNSGTIDYGEFIAATLHMNKIEKEDHLFRAFSYFDKDGSGFI
TQDELQKACEEFGIEELHLEEMILEVDQNNDGRIDYNEFVAMMQKGNTDFGRKRLQNKFKIGIREAMPVC
>MgCPK12
MGNCNVCFRPSESEPSTPIRQQPPPRKKPPPRERYPNPYGNSPTPIRVLKDFFPRTRISDKYILGRELGRGEFGVTYLCT
DRETREALACKSISKKKLRTAIDIEDVRREVAIMSSLPDHPSVVKLRATYEDNEAVHLVMELCEGGELFDRIVARGHYSE
RAAAGVARTVAEVVRMCHHHGVMHRDLKPENFLFANKKESSALKVIDFGLSVFFKPGEKFSEIVGSPYYMAPEVLKRNYG
PEVDIWSAGVILYILLCGVPPFWAETEQGVALAILRGSIDFKREPWPQVSESAKSLVRQMLDTDPKKRLTAQQVLDHPWI
QHAKKASNVPLGDVVRARLKQFSGMNKFKKKALRVIAEHLSVEEVEVMRDMFALMDTDNDGKVTYEELKTGLRKVGSQLA
EPEIKLLMDVADVDGNGVLDYGEFVAVTIHLQRMENDEHFRRAFMFFDKDGSGYIELDELREALVDESGETDVDVINNIV
REVDTDKDGRISFDEFVGMMKTGTDWRKASRQYSRERFKSLSLNLMKDGSLQLHDGFTDEASEFAVFLVHIRGIYWLFSN
NKGMGFSG
>MgCPK13
MGGCFSKGKYSSPDANGYRSANTAYNQQNYEKPQPQYTPQPPTQPERHHYNPPPPPPPKTSPPPQPQPQHPVQKLEPNNI
LGKPFEDVKSHYTVGKELGRGQFGVTYSCIEISTGHHYACKSILKRKLVSKNDKDDMKREVHIMQHLSGQPNIVEFKGAY
EDRQTVHLVMELCRGGELFDSIIAQGHYSERAAADLCRQIVNVVHHCHFMGVMHRDLKPENFLLSSKDDKSMLKATDFGL
SVFIEEGKVYRDIVGSAYYVAPEVLRRSYGKEIDVWSAGVILYILLSGVPPFWAETEKGIFDAILKEEVDFDSQPWPSIS
NSAKDLVQKMLTKDPKRRITSAQVLEHPWVKGQASDKPIDSAVLSRMKQFRAMNKLKKLALKVIAQSLSEEEIKGLKAMF
ANMDTDKSGTITYEELKSGLARLGSKLSETEVKQLMEAADVDGNGTIDYIEFITATMHRHKLEKDEHLFGAFQFFDKDSS
GYITRDELKSAMKEYGMGDEATIEEIISEVDTDNDGKINYEEFCAMMRSGTTQPAVKLF
>MgCPK14
MVLPIAVEDVKREVRILKALAGHENVVQFYNAFEDDSYVYIAMELCEGGELLDRILSKKDSRYTEKDAAIVVRQMLKVAA
ECHLHGLVHRDMKPENFLFKSPKDDSSLKATDFGLSDFIRPGKKFQDIVGSAYYVAPEVLKRKSGPESDVWSIGVITYIL
LCGRRPFWDKTEDGIFKEVLRNKPDFRRKPWPGISNAAKDFVKKILVKDPRARLTAAQALSHPWVREGGEASDIPLDISV
LSNMRQFVKYSRFKQFALRALASTLDDEELADIRDQFDAIDVDKNGSISLEEMRQALEKDIPWKIKDSRVHEILQAIDSN
TDGLVDFPEFVAATLHVHQLQEHSSEKWHQRSQAAFEKFDFDKDGFITPDELKMHTCLKGSIEPLLEEADIDKDGKISLS
EFRRLLRTASLSSRGGVGT
>MgCPK15
MGNCCRSPAAVAREDVKSSNFSGHDHGRKDKSSSNIKKAITVLTDVKKENIEEKYLIDRELGRGEFGVTYLCIDRETRDQ
LACKSISKRKLRTAVDIEDVRREVAIMKHLPKNSSIVTLKEACEDENAVHLVMELCEGGELFDRIVARGHYTERAAAAVM
KTIMEVVQLCHKHGVIHRDLKPENFLFANKKENSPLKAIDFGLSIFFKPGEKFSEIVGSPYYMAPEVLKRNYGPEIDIWS
AGVILYILLCGVPPFWAESEQGVAQAIIRGKIDFEREPWPSVSESAKNLVRQMLEPDPKLRLTAKQVLEHSWLQNAKNAR
NVPLGDVVKSRLKQFSLMNRFKRKALRVIADFLSNEEVEGIKEMFGKIDTDNDGVVSTEELKAGMQKFNPQMAETEVQML
IEAVDTNGKGTLDYDEFLAISLHLRRMANDEHLHKAFSYFDKDGNGYIEPEELRQTLMEDGVDDCTDVANDIFQEVDTDK
DGKISYDEFVAMMKTGTDWRKASRHYSRGRFNSLSIKLMKDDSIKFGE
>MgCPK16
MGNCNACIRPSESEPPTPKPQTPKPNKRNRERYPNPYAQSPSPIRVLKDFSPGTRISDKYVIGGELGRGEFGITYLCTDQ
DTREALACKSISKKKLRTAVDIEDVRREVAIMSSMPEHPNIVKLRATYEDSQAVHLVMELCEGGELFDRIVARGHYSERA
AAGVAKTIAEVVRMCHQNGVMHRDLKPENFLFANKKENSALKVIDFGLSVFFKPGETFTEIVGSPYYMAPEVLKRNYGPE
VDIWSAGVILYILLCGVPPFWAETEQGVALAILRGVIDFKREPWPQVSENAKSLVRQMLEPEPKKRLTAQQVLDHPWIQN
SKKASNVPLGDIVRARLKQFSGMNRFKKKALRVIAEHLSVEEVEVIRDMFALMDTDNDGKVTYEELKAGLRKVGSQLAEP
EIKLMMDVADVDGNGILDYGEFVAVTIHLQRMENDEHIRRAFMFFDKDGSEYIELDELREALVDESGEFDVDVLNNIMHE
VDTDKDGRISYDEFVAMMKTGTDWRKASRQYSRERFKSLSLNLMKDGSLHLHDGVTGKTVVV
>MgCPK17
MSEMKKANNPQKTKWVLPYRTQDLQSVYSIGKKLGQGQFGTTFLCTDKSNGSLCACKTIPKKKLFCKEDYEDVWREIQIM
HHLSEHPNVVRIKGTYEDTLFVHIVMEVCAGGELFDRIVEKGHYSEKEAAKLMKTIVGVVESCHSLGVMHRDLKPENFLF
LSGQEDSALKATDFGLSVFYKPDETFSDVVGSPYYVAPEVLCKLYGPESDVWSAGVILYILLSGVPPFWAETEPGIFRQI
LRGKLDFESEPWPAISDVAKDLIRKMLDRNPKTRLTAHQVLCHPWIIDDTVAPDKPLDSAVLSRLKQFSAMNKLKKMALR
VIAERLSEEEIGGLKELFKMIDTDNSGTITFDELKEGLRRVGSDLMESEIKDLMDAADIDNSGTIDYGEFIAATVHLNKL
EREDNLVSAFAFFDKDGSGYITMDELVQACKEFGLSELNLDEMVREIDQNNDGQIDYGEFAAMMRKGNGGIGIGRRSMRK
AFNWKDICP
>MgCPK18
MGNAPSIDAPPHAPTATSPPNGGADSETSLPTPPESPPHPPGSLPTGAILGRPISNVHSAYNFGRELGRGQFGVTHLVTH
RETRRAFACKSIAVRKLAAPDDAAAVRREVQIMHHLTGHRNIVELREVFEDRRHVHLVMDLCAGGELFERIVSKGHYSER
GAAGLCRQIVTVVHACHSMGVMHRDLKPENFLFFDSDEDSPVKAIDFGLSVFFKPGDTFKDLVGSAYYVAPEVLRRNYGA
EVDIWSAGVMLYVLLSGVPPFWGENGRRIFGAVLRGHLDFESDPWPTISSSAKDLVKNMLQADPKKRLTAAQVLNHPWMR
EDGDASDEPLDIAVLTRMKQFHAMNKLKKVALKVIAENLSEEEIVGLKEMFKSMDADNNGMITFEELKTGVSKLNTKISE
SEVRQLMEAADVDGNGTIDYIEFITATMHMNRMEREDRLYKAFEYFDKDSSGYITTEELEHALKEYNIGDAKIIKEILAE
VDIDHDGKINYDEFVAMMRKGNTDLVTEWAAKLDL
>MgCPK19
MKKQSIGSSLKQSTTVLPYQTPRLRDHYNLGRKLGQGQFGTTYHCVEKATGIEYACKSIPKRKLLCREDCDDVWREIQIM
HHLSENSSVVRIKGTYEDNVFVHLVMELCGGGELFDRIVQKGHYSERKAAQLMKTIVGVVEACHSLGVMHRDLKPENFLF
DTPDEDAKLKATDFGLSVFFKPGQYLSDVVGSPYYVAPEVLHKFYGPEIDVWSAGVILYILLSGVPPFWAESDNGIFKQI
LKGKIDFESEPWPQISDSAKDLVRKMLERDPKRRISAHQVLCHPWIVDDKVAPDEPLGSAVLSRLKQFSAMNKLKKMALR
VIAERLSEEEIGGLRQLFKMLDTDNSGTITFEELKQGLKRVGSELMESEIMALMNAADTDNSGTIDYGEFLAATLHMNKM
EREENLLAAFSFFDKDGSGYITVDELQQACKDFGLGDVQLDETINEIDIDNDGRIDYGEFATMMRKGNPDIGSRTMRGNL
NFNLADALQGKAKEEE
>MgCPK20
MGNCCTVPKTSDEKNSNKPNPFVANSDGHKIPKGGYKKSYVLNNPTGHNIEHFYELGRELGRGEFGITHLCTDKTNGEVF
ACKSITKKKLKTRIDIEDVRREVEIMRRLPKHPNIVSLKDTYEDDSAVHLVMELCEGGELFDRIVARGHYTERAAAAVTR
TIVEVIVNCHNHGVIHRDLKPENFLFANNKETSPLKAIDFGLSVFFKPGERFDEIVGSPYYMAPEVLRRNYGPEIDVWSA
GVILYILLSGFPPFWAETEQGVAESIIRSVVDFKRDPWPKVSDKAKDLVKKMLNPDTKQRLTAQEVLDHPWLQNAKSAPN
VSLGESVIARLKQFTMMNKLKKRALRVIAEHLSVEEVAGIKEGFQLMDINNKGKIDINELRTGLFKLGHHIPEADLLVLM
EAGDVDKDGYLDCGEFVAISVHLRKMGNDDNMQKAFEFFDRNETGYIEIEELRDAFADEAEATTEEAIIAIMQDVDTDKD
GRISYEEFAAMMKAGTDWRKASRQYSRERYNTLSLKLMENGSLQKDQ
>MgCPK21
MGICFSTKKGSAPSTTTTGNVHQQNRRSSATSKPSSFKTTFTASSKKQEGSQNNNLKTRDNHKNQQQQKRSHKIIKNSSK
STSGAIPCGKRTNFGYDKDFVKKYNIGKLLGHGQFGYTYVAIDKSNGDRVAVKRIEKNKMVLPIAVEDVKREVKILKALA
GHENVVHFYNAFEDDSFVYIVMELCEGGELLDRILSKKDSRYTEKDAAIVVRQMLKVAAECHLHGFVHRDMKPENFLFKS
PKEDSHLKATDFGLSDFIRPGKKFQDIVGSAYYVAPEVLRRKSGAESDVWSIGVITYILLCGRRPFWDKTEDGIFKEVLK
NKPDFRRKPWPGISNAAKDFVNKLLVKDPRARLTAAQALSHPWVREGGEALEIPLDISVLSNMRQFVKYSRFKQFALRAL
ASTIDEEELADLRDQFDAIDVDKNGSISLDEMRQALEKDLPWKMKDSRVVEILQAIDSNTDGLVDFSEFVAATIHVHQLE
EHNSEKWQQRSLAAFQKFDVDRDGFITPHELKMHTGLKGSIDPLLEEADIDKDGRISLHEFRRLLRTASMSSRGGVST
>MgCPK22
MGNCCTSPKTSDEKIRGKHKPNPFSIDNGGHAVPNGGFKSFVLTNPTGHNIEEFYELGRELGRGEFGVTYLCTDKTSKDV
FACKSISKKKLRTRVDIEDVRREVEIMKHLPKHPNIVSLKDTYEDDYAVHLVMELCEGGELFDRIVARGHYTERAAAAVT
RTIVEVIQNCHKHGVMHRDLKPENFLFSNNKETAPLKAIDFGLSVFFKPGERFNEIVGSPYYMAPEVLKRNYGPEVDVWS
AGVILYILLCGIPPFWAETEQGVAQAIIRSVVNFTRDPWPLVSDKAKDLVKKMLNPDPKQRLTAQEVLDHPWLQNAKSAP
NVSLGETVRARLKQFSMMNKLKKRALRVIAEHLSVEEVAGIKEGFQLMDTGNKGKIDIHELRAGLHKLGHQIPESDIQVL
MEAGDVDKDGYLDCAEFVAISVHLRKMGNDDHLRKAFQFFDRNESGYIEIEELRDAFADEAEATSEEVINAIIQDVDTDK
DGRISFEEFAAMMKSGTDWRKASRQYSRERYNSLSLKLMTDGSLQMSNEA
>MgCPK23
MGNTCVGPKLGNNGFFQSVTAAVWKPRQTETLPPPNQEQEASSGKNNNNIDKNQNTTESSVNSDSKGSGSTRSDVQSTPP
TPIKIAADEAKASDPQKQADNHNKQNKPKNLKEKYSLGRKLGQGQFGTTFLCVEKETSKELACKSIAKRKLTTEEDVEDV
RREIHIMHHLAGHPNVISIVGAYEDAVAVHVVMELCAGGELFDRIIQRGHYSERKAAELARLIVGVVEACHSLGVMHRDL
KPENFLFVNQQEESPLKTIDFGLSVFFRPGETFIDVVGSPYYVAPEVLRKNYGPECDVWSAGVIIYILLSGVPPFWDETE
QGIFEQVLKGELDFISEPWPSISDSAKDLIKKMLVRDPKKRPTAHQVLCHPWVQVGGVAPDKPLDSAVLTRMKQFSAMNK
LKKIAIRVIAETLSEEEIAGLKEMFKMIDVDNSGHITLEELKKGLERVGANLKDSEIVGLMQAADFDNSGTIDYREFVAA
MLHLNKVQKEDHVYAAFSYFDKDGSGYITKDELQQACEQFGLGDVHLDEIIREVDKDNDGRIDYSEFVAMMQDTGFGNNG
LQNSISMGMKGALRSGNS
>MgCPK24
MGFCLSKFKKSRDIPISSLDPPPQSHHHHPPPHPPPAAAVPPPPPPPPHLNIGPILRKPYIDITTLYDLHQELGRGQFGI
THLCTEKSTGLSYACKSISRRKLVTEKDIDDVRREIMILQHLTGQPNIVEFKGAYEDKKNLHLVMELCFGGELFDRITAK
GSYSEKEAAIIGRQIVNVVHVCHFMGVMHRDLKPENFLMVSKDDDSNLKATDFGLSVFIEPGKLYRDIVGSAYYVAPEVL
RRNYGKEIDVWSAGVILYILLSGFPPFWAETEKGIFEEILKGHLDLQTSPWPSISNGAKDLIKKMLTLDQKKRITAAEAL
EHPWLKKDGEASDEPIDSAVLIRMKQFRAMNKLKKLALKVIAENMSEEEIKGLRQMFNNMDTDGSGTITYEELRTGLSKL
GSKLSESEIQQLMEAADVDKNGTIDYIEFITATMHRHRLDKEENLYKAFQYFDKDNSGFITRDELRQAMTQYGIGDEETI
DEVLDDVDIDKDGRINYDEFKAMMKKGTLDFAEQLKMG
>MgCPK25
MEQGTRKSITDEYEITDVLGRGGFSVVRRGIHKNSDEKNKHVAVKTLRRFGPLTPQKTNPKIAIHTTKQSLISDALLTNE
LLVMRRIVEDVSPHPNVIHLHDVCEDGSGVHLILELCSGGELFDRIVAKPRYSEAEAAAVVRQIANGLTALHRAGIVHRD
LKPENCLFLSKEEESPLKIMDFGLSSVEEFTDPVVKLFGSVDYVSPEALSGERVTAKSDVWSLGVILYILLSGYPPFIAQ
SNLQKQKMILNGEFSFYEKTWKNISSSVKQLITSLLKVDPDLRPSAEEILGHPWVTGDLAKQEQMDAEIVTRLQSFNARR
KFRAAAMASVLSSSFSLRTKKLKNLMGSYDLKPEELENLSVNFKKVCKNESATLSEFEEVLRAMEMLSLVPLAPRIFDLF
DNNRDGTVDMREIIGGFSCLKYSQGDDALRLCFQMYDTDRSGCISKEELASLLRALPDDYLPMDITEPGKLDEIFDTMDA
NNDGKVTFEEFKVAMKRDSSLQDVVLSSLRPN
>MgCPK26
MGNCCVTPSSDKKNKNKNKKNKPNPFSIDFDVNHGSGGSKKLVVLKDPTGHDLIDKFDIGCELGRGEFGVTYLSTDVETR
EKFACKSISKKKLRTAVDIEDVRREVEIMKHMPKHPNIVSLKDTYEDDSAVHIVMELCEGGELFDRIVARGHYTERAAAF
IMKTIVEVVQMCHRNGVMHRDLKPENFLFANKKETSPLKAIDFGLSVFFKPGERFNEIVGSPYYMAPEVLKRNYGPEIDV
WSAGVILYILLCGVPPFWAETEQGVAQAIIRSAIDFKRDPWPKVSDNAKDLVKKMLDPDPTRRLTAQQVLEHPWLLNAKK
ASNVSLGETVKARLKQFSVMNKLKKRALRVVAEHLSVEEVAGIKEAFDTMDTGKRGKLNLEEFKIGLHKLGHQIPEPDVQ
ILMEAADVDGDGALNYGEFVAVSVHLRKMANDEHLHKAFAFFDRNESGYIEIDELRDALSDEDDANSEEVIIAIMHDVDT
DKDGRISYEEFASMMKAGTDWRKASRQYSRERFNSLSLKLMKEGSLHLANEGR
>VvCPK1
MGNCNGLPSGDTQFQINAGRDGGVRPSSHAHSSNGLNVRPPSPSPPPPPRTAAPVVHRPLAGNGRVLGRPMEDVRQTYIFGRELGRGQFGVTYLVTHKETKEQFACKSIATRKLVNRDDIEDVRREVQIMHHLTGHRNIVELKGAYEDRHSVNLVMELCAGGELFDRIIAKGHYSERAAAALCRQIVTVVHNCHTMGVMHRDLKPENFLFLSTAEDSPLKATDFGLSVFFKPGDVFKDLVGSAYYVAPEVLRRSYGAEADIWSAGVILFILLSGVPPFWGENEQSIFDTILRGHIDFSSDPWPSISNSAKDLVKKMLRADPKERLTAIDVLNHPWMKEDGASDKPIDIAVLTRVKQFRAMNKLKKVALKVIAENLSEEEIIGLKEMFKSMDTDNSGTITYEELKNGLPKLGTKLSESEVRQLMEAADVDGNGTIDYIEFISATMHMNRMEREDHLYRAFEYFDKDKSGYITMEELEHALKRYNMGDEKTIKEIIAEVDTDHDGRINYEEFAAMMRKGNPDLITNRRRK
>VvCPK2
MGNTCRGSFRGKYFQGYGQPEEQSTSKRNSDRSNSDYSPSSLNSQQLVSQEFAKENPKKETRVSILSPTNKDGTMRRGVDNQSYYVLGHKTANIRDLYSLGRKLGQGQFGTTYLCTDMATGIEYACKSISKRKLISREDVEDVRREIQIMHHLAGHKNIVTIKGAYEDPLYVHIVMELCAGGELFDRIIQRGHYSERKAAELTKIIVGVVEACHSLGVMHRDLKPENFLLVNKDDDFSLKAIDFGLSVFFKPGQVFTDVVGSPYYVAPEVLCKHYGPEADVWTAGVILYILLSGVPPFWAETQQGIFDAVLKGFIDFESEPWPLISDSAKDLIRKMLCSRPADRLTAHEVLCHPWICENGVAPDRSLDPAVLSRLKQFSAMNKLKKMALRVIAESLSEEEIAGLREMFKAMDTDSSGAITFDELKAGLRRYGSTLKESEIRDLMDAADVDNSGTIDYGEFIAATVHLNKLEREEHLVAAFQYFDKDGSGYITVDELQQACAEHNMTDVFLEDIIKEVDQDNDGRIDYSEFVAMMQKGNAGIGRRTMRNSLNMSMRDAPGVGWAAELERRIGNDIHTIFGSSPASQNLGHFTEVLGYGGLIVEHS
>VvCPK3
MGACLSATKVRSSNSNTTANAAATKNTRPRGSSKTSNKNQQKKPQEGDRNRSNQQHRNPQPQKVKDRANGRRGTGIIPCGKRTDFGYAKDFDARYTIGKLLGHGQFGYTYVATDKANGDRVAVKRIEKNKMILPIAVEDVKREVKILEALTGHENVVQFHNAFEDDSYVYIVMELCEGGELLDRILAKKDSRYSEKDAAKVVRQMLKVAAECHLHGLVHRDMKPENFLFKSTKEDSPLKATDFGLSDFIKPGKKFQDIVGSAYYVAPEVLRRKSGPESDVWSIGVITYILLCGKRPFWDKTEDGIFKEVLKNKPDFRRKPWPTISNGAKDFVKKLLVKDPRARLTAAQALSHPWVREGGDASEIPIDISVLSNMREFVKYSHLKQFALRALASTLDDEELADLRDQFDAIDVDKNGSISLEEMRQALAKDLPWKMKESRVLEILQAIDSNTDGLVDFTEFVAATLHVHQLEEHDSDKWRQRSQAAFDKFDVDRDGFITPEELKLHTGLRGSIDPLLEEADIDKDGRISLAEFRRLLRTASISSRQVPSSSGFRNPRKI
>VvCPK4
MGGCISMPAKAGQKKKAKAKKIIPESGDDVFRKSVTIRPISVLKEPSGKDIYKTYRLGKELGRGEFGVTHQCFDLETGEIFACKTISKSKLTTEIDIQDVRREVEIMKHLPKHPNIVRLKEAYEDKDNVHLVMELCEGGELFDRIVARGHYTERAAADVTRSIVEILQICHQHGVMHRDLKPENFLFADASEASPLKAIDFGLSIFFKPGQRFNEIVGSPYYMAPEVLRRHYGPEVDVWSAGVILYILLCGVPPFWAETEEGIAQAIVKSVVDFERDPWPHVSEDAKDLVRSMLDPNPYNRLTVEEVLAHPWIKNATSIPNVSLGENVRTRIKQFSLMNKFKKRVLRVVADNLPNEQRDGIRQIFHMMDTDKNGNLSFEELKDGLHKIGHPVADPDVKMLIEAADMDGTGTLNCDEFVTISVHLRKISSDENLSEAFRAFDKNDSGYIEFEELREALREDNLGPNNEQVIQDIIFDVDLDKDGRISYDEFKAMMKTGMDWKMSSRQYSRAMLNALSMRIFKDKSMPLQNKSMQLENRSMLLKNRSMRLQNQVFV
>VvCPK5
MGNCCASPGSEKENPYLIDYNVLHGSVSRNRGPVLKDPTGRDISLKYELGREMGRGEFGVTYMCTEKSTNEKYACKSIAKKKLRTAVDIEDVRREVQIMKRLPMHPNIVSLKDTFEDENAVHIVMELCEGGELFDRIVSRGHYTERAAAGVMRTIVEVVQICHKHGVMHRDLKPENFLFANKKEAAPLKIIDFGLSVDFKHGERFSEIVGSPYYMAPEVLKHNYGPEIDIWSAGVILYILLCGIPPFWAETEQGVAQAIIRAVVDFKRDPWPKVSDKAKELVKKMLDPDPKKRLTAQEVLDHPWLQDAKSVPNVSLGESVKARLKQFSMMNKLKKKALQVMAEHLSMEEVAGIKEAFKTMDINNRGQINLDELRSGLQKLGQPIPDSDLQILMEAADLDGDGTLNYAEFVAVSIHIKKITNEEHLHKAFAFFDQNQSGYIEIEELQNALADELSTNSEEVINAIMHDVDTDKDGRISYEEFAAMMKAGTDWRKASRQYSRERFNTLSLKLTRDGKDGQ
>VvCPK6
MGNCCSQGNTNDGPANDKGETIPEPTTNPETAAPESSAAQNKPAASSTPAASSGASTKPSKPTPIGPVLGRPMEDVRTLYTIGKELGRGQFGVTHLCTSKATGEQFACKTIAKRKLVNKEDIEDVRREVQIMHHLTGQPNIVELKGAYEDKQSVHLVMELCAGGELFDRIISKGHYTERGAASLLRTIVQIVHTCHSMGVVHRDLKPENFLLLNKDENAPLKATDFGLSVFFKQGEVFRDIVGSAYYIAPEVLKRRYGPEVDIWSVGVMLYILLCGVPPFWAESEHGIFNAILRGHIDFTSDPWPTISSGAKDLVRKMLTSDPKQRITAFQVLNHPWIKEDGEAPDTPLDNAVFERFKQFRAMNKFKKVALRVIAGCLSEEEIMGLKQMFKGMDTDNSGTITLEELKQGLSKQGTKLSEYEVKQLMEAADADGNGTIDYDEFITATMHLNRMDKEDHLYTAFQYFDKDNSGYITTEELEQALHEFGMHDGRDIKEILNEVDGDNDGRINYDEFVTMMRKGNPEPNPKKRRDVFV
>VvCPK7
PFSILPSTGERRASGICPFPPEMKKSSAGAPSKPTKPAWVLPYKTQDLRTLYTIGQKLGQGQFGTTFLCTDKATGHNYACKSIPKRKLFCKEDYDDVWREIQIMHHLSEHPNVVRIRGTYEDPVFVHLVMELCEGGELFDRIVQRGHYSEREAAKLIKTIVGVVEGCHSLGVMHRDLKPENFLFDTTAEDAALKATDFGLSVFYKPGETFSDVVGSPYYVAPEVLCKHYGPEADVWSAGVILYILLSGVPPFWAETETGIFRQILQGKLDFESEPWPCISETAKELLRKMLDRNPKKRLTAHEVLSHPWVVDDRMAPDKPLDSAVLSRLKQFSAMNKLKKMALRVIAEGLSEEEIGGLRELFKMIDTDNSGTITFDELKDGLKRVGSELMESEIRDLMNAADIDNSGTIDYGEFLAATVHLNKLEREENLVSAFSFFDKDKSGYITIDELQQACKEFGLSEAHLDDMIKEIDQDNDGQIDYGEFAAMMRKGNGGIGRRTMRNNLNLGDVLGIPDMRLTN
>VvCPK8
MGNTCVGPNLAANGFLQSVSAAVWRTRPPEDMLPPPNADGSSSGDNAGSDGAKGSDPPMPVQSTPPETVKITAEVQKAEKSDGNSGKQKKQTHMKRLSSAGLQIDSVLQRNTENLKEIYSLGRKLGQGQFGTTYLCVEKANGKEFACKSIAKRKLTTREDVEDVRREIQIMHHLAGHPNVISIVGAFEDAVAVHVVMELCVGGELFDRIIQRGHYTERKAADLARVIVGVVEACHSLGVMHRDLKPENFLFINQDEDSPLKTIDFGLSMFFRPGEIFTEVVGSPYYVAPEVLRKHYGPECDVWSAGVIIYILLSGVPPFWDETEQGIFEQVLKGDLDFVSEPWPSISDSAKDLVRKMLVRDPKKRLTAHEVLCHPWVQVNGVAPDKPLDSAVLTRLKQFSAMNKLKKIAIRVIAESLSEEEIAGLKEMFKMIDVDNSGNITLEELKTGLERVGADLKDSEIIRLMQAADIDNSGTIDYGEFVAAMLHLNKIEKEDHLYAAFSYFDKDGSGYITQDELQQACEQFGLEAIHLEDVIREVDQDNDGRIDYSEFVAMMQDRDFGKKGYKIT
>VvCPK9
MGNNCVGSMVPEHGLFESISNSIWWTRASECMTSHSTGEGVSETQSKEQKSPPPVQNKPPEEVELINPPEVMKITKEETKPTPTPKRPLLMKRLPSAGLEVDLVLKDKTDHLKEHYNLGRKLGHGQFGTTFLCVEKETGKEYACKSIAKRKLLTRDDIEDVRREIQIMHHLAGHSNIISIKGAYEDAVAVHLVMELCTGGELFDRIAKRGHYTERKAAQLARTIIGVVEACHSLGVMHRDLKPENFLFVNEQEESLLKTIDFGLSVFFKPGEIFTDVVGSPYYVAPEVLRKCYGPEADVWSVGVIIYILLSGVPPFWAESEQEIFQEVLHGDLNFSSDPWPHISESAKDLIRRILVRDPKKRLTAHEVLCHPWIQVDGVAPDKTLDSAVISRLKQFSAMNKLKKMALRVIAENLSEEEIAGLKEMFKIIDTDNSGQITFEELKAGLKRFGANLNEAEIYDLMQAADVDNSGTIDYGEFIAATFHLNKIEREDHLFAAFSYFDKDGSGYITPDELQKACEEFGMEDVHLEEMIQEVDQDNDGRIDYNEFVAMMQQGNNNDFGKKGLQNGISFGFRQPLPVY
>VvCPK10
MGNCCRSPAAVAREDVKSANYSGHDHGRKDAGAGKKTITVLNGVSKDGIEEKYMVDRELGRGEFGVTYLCIDRDTRELLACKSISKRKLRTAVDVEDVRREVAIMKHLPKNSSIVSLKEACEDENAVHLVMELCEGGELFDRIVARGHYTERAAAAVTRTIVEVVQLCHKHGVIHRDLKPENFLFANKKENSPLKAIDFGLSIFFKPGERFSEIVGSPYYMAPEVLKRNYGPEIDIWSAGVILYILLCGVPPFWAESEQGVAQAILRGLIDFKRDPWPNISESAKSLVRQMLEPDPKLRLTAKQVLEHSWLQNAKKAPNVPLGDVVKARLKQFSMMNRFKRKALRVIADHLSTEEVEDIKESFKKMDTDNDGIVSIEELKSGLRKFGSQLAEAEVQMLIETVDTNGKGTLDYGEFVAVSLHLQRMANDEHLRKAFSYFDRDGNGYIERDELRDALMEDGADDCTDVANDIFQEVDTDKDGKISYDEFAAMMKTGTDWRKASRHYSRGRFNSLSIKLMKDGSLNLGNE
>VvCPK11
MGNCCVTPVPSEKKKGKKKQNPFSLDYAANQGNGGSKLSVLKDPTGREIELRYELGRELGRGEFGITHLCTDKSTGDVYACKSISKKKLRTAVDIDDVRREVEIMKHLPKHPNIVTLKDTYEDDNAVHLVMELCEGGELFDRIVARGHYTERAAAAVTKTIVEVVQMCHKHGVMHRDLKPENFLFANKKETAPLKAIDFGLSVFFKPGERFTEIVGSPYYMAPEVLKRNYGPEVDVWSAGVILYILLCGVPPFWAETEQGVAQAIIRSVLDFKRDPWPKVSENAKDLVKKMLDPDPKRRLSAQEVLDHPWLQNAKKAPNVSLGETVRARLKQFSMMNKLKKRALRVIAEHLSVEEVAGIKEGFQLMDTGNKGKINMDELRVGLQKLGHQIPEQDLQILMEAGDVDGDGHLDYGEFVAISVHLRKMGNDDHLLKAFEFFDQNNSGYIEIEELRDALAGELESNSEEVINAIIHDVDTDKDGRISYDEFAAMMKAGTDWRKASRQYSRERFNNLSLKLIRDGSLEVRP
>VvCPK12
MGCFSSKERVTERDIKGGRSERGAPTQTYHQPPPQPPLKPSHPNTRAIQKPDTILGRPFDDIKHYYTLGKELGRGQFGVTYLCTQNSTGNTYACKSILKRKLVTKNDKEDIKREIQIMQHLTGQPNIVEFKGAYEDRHSVHLVMELCAGGELFDRIISQGHYSERAAAAICRAIVNVVHICHFMGVMHRDLKPENFLLSSKDEAAMLKATDFGLSVFIEEGKVYRDIVGSAYYVAPEVLRRNYGKEIDIWSAGVILYILLSGVPPFWAETEKGIFDAILQGEIDFESQPWPAISNGAKDLVRKMLTQDRNKRITSAQVLEHPWIREDGEASDKPIDSAVLSRMKQFRAMNKLKKLALKVIAENLSEEEIKGLKAMFTNMDTDKSGTITYEELKSGLARLGSRLSETEVQQLMEAADVDGNGTIDYIEFITATMHRHRLERDEHLYKAFNYFDKDNSGFITRDELENAMKEYGMGDEDSIKEIINEVDTDKDGRINYKEFCTMMRSGTQPPVKLF
>VvCPK13
MGNTCVGPSISKNGFFQSVSAAMWRSRAPEGSASYTNGETMDEPQATTKEPGSPLPVQNKPPEQMTIPKEEQPTKPKKPHQIKRVSSAGLRIESVLQTKTGNFKEFFILGRKLGQGQFGTTFLCVQKATRKEYACKSIAKRKLLTDEDVEDVRREIQIMHHLAGHPNVISIEGAYEDAVAVHVVMELCKGGELFDRIIQHGHYTERKAAELTRTIVGVVEACHSLGVMHRDLKPENFLLVNEEEDSLLKTIDFGLSVFFKPGEKFTDVVGSPYYVAPEVLRKRYGPEADVWSAGVILYILLSGVPPFWAETEQGIFEQVLHGDLDFSSDPWPSISESAKDLVRRMLVRDPRRRLTAHEVLCHPWVQVDGVAPDKPLDSAVLSRLKQFSAMNKLKKMALIVIAENLSEEEIAGLKEMFKMIDTDNSGQITFEELKAGLKRVGANLKESEIYDLMHAADVDNNGTIDYGEFIAATLHLNKVEREDHLFAAFSYFDKDGSGYITPDELQQACEEFGLEDVRLEEMIREVDQDNDGRIDYNEFVAMMQKGNPGIGKKGLQTSFSMGFREALKH
>VvCPK14
ISKKKLRTAVDIEDVRREVSIMSSLPDHPNIVKLKATYEDSEAVHLVMELCEGGELFDRIVARGHYSERAAAGVARTIAEVVRMCHENGVIHRDLKPENFLFANKRESSPLKAIDFGLSVFFRPGERFSEIVGSPYYMAPEVLKRNYGPEVDIWSAGVILYILLCGVPPFWAETEQGVALAILRGVIDFKREPWPQISDNAKSLVRQMLEQDPRKRLTAQQVLEHSWLQNAKKAPNVPLGDIVRTRLKQFSCMNRFKKKAMRVIAEHLSVEEVEVIRDMFTLMDTDNDGKVTYEELKAGLRKVGSQLGEPEIKLLMEVADVDGNGVLDYGEFVAVTIHLQRMENDEHFQRAFMFFDKDGNGFIDLIELQEALADESGETDADVVNEIMREVDTDKDGRINYDEFVAMMKTGTDWRKASRQYSRERFKSLSLNLMKDGSLHLEDRITGQSIAV
>VvCPK15
MGFCFSRPRDIPISSSSSSDGDFTNHHYQPIPISSSKESLDIPPPLSMSVPKPPTSSQIGTVLGRPLCEITSIYDIGKELGRGQFGITYLCTEKSTGLKYACKSISKRKLKSGKDIEDVKREILILEHLTGQPNIVEFKGAYEDKQNLHLVMELCSGGELFDRITAKGSYSEREAADICRQIVTVVHVCHFMGVMHRDLKPENFLMVSREENSPLKATDFGLSVFIEDNEVYKDVVGSAYYVAPEVLRRSYGKEIDVWSAGVILYILLSGVPPFWGENEKSIFDAVLQGYVDFDSAPWPSISSSAKDLIKKMLMKDPKRRITASDALNHPWLREDGEASDKPIDSAVLVRMKQFRAMNKLKKLALKVIAENLSEEDIKGLKQMFNNMDTDRSGTITFEELKTGLSRLGSKLSELEIKQLMDAVDVDQNGTLDYTEFITATMQRHRLEKEENLFKAFQFFDKDGSGFITREELKQAMTQYGMGDEATIDEVIDDVDTDKDGRINYEEFVAMMKKGPQDTELKQR
>VvCPK16
MRKEASKPRAVLPNATPRLREEYQIGRKLGQGQYGITYLCTHKSSGTHFACKSIPKRKLVCKEDYDDVLREIQIMHHLSEHPHVVQIKATYEDSVFVHLVMELCAGGELFDRIIQRGHYSERQAAHLIKIIVGVVEACHSLGVMHRDLKPENFLFESTDEDAKLKATDFGLSVFYKPGEVFFEVVGSPYYVAPEVLRKHYGHEVDVWSAGVILYILLSGVPPFWAENDTGIFKEILKGKLDFKSDPWPSISESAKDLIKKMLEMDPKKRISAHEVLCHPWIVDDRVAPDKPLDSAVLSRLKQFSAMNKLKKMALRVIAERLSEEEIGGLKELFKMIDTDNSGTITFEELKEGLRKVGSELMESEIKTLMDAADIDNSGTIDYGEFLAATLHLNKMEREENLIAAFSFFDKDGSGYITIDELQQACREFGLGDAHLDEMIREIDQDNDGRIDYGEFTAMMRKGDGGIGSRTMRNNLNFNLADAFGINDTT
>VvCPK17
MGICLSKGKRGSEPAYNGYGSGAVAGGVYDRIQERPAAVQQPPHQLPEKRVPAAQPPMKPPTVALSPKPVHRPDTILGKSFEDVKLHYTIGKELGRGQFGVTYLCTENSTGLQYACKSISKRKLVTKNDKEDIRREIQIMQDLSGQPNIVEFKGAYEDRLSVHLVMELCAGGELFDRIIAKGHYSERAAASICRAIVNVVHICHFMGVMHRDLKPENFLLSSKGENALLKATDFGLSVFIEEGKVYRDIVGSAYYVAPEVLRRRYGKEIDIWSAGVILYILLSGVPPFWAETEKGIFDAILQGHIDFETSPWPSISSSAKDLVRKMLTQDPQKRITSAQVLEHPWIKEDGEASDKPIDSAVLSRMKQFRAMNKLKKLALKVIAENLSEEEIQGLKAMFTNMDTDKSGTITYEELKSGLARLGSKLTEAEVQQLMEAADVDGNGTIDYIEFITATVNRHKLERDEHLFKAFQYFDKDSSGFITRDELKAAMKEHGMGDDDTIAEIISEVDTDNDDKINYGEFCSMMRGGTQQGLKVF
>EgCPK1
MGGCISAPAKRAGSYSSTRSSRFTPQPDVDRVCRSGVLRTISILKNPSRDNIQDRFEFGKELGRGEFGITYRCTELVTGE
AYACKTISKSKLRTEIDVDDVRREVEIMRHLPRHPNIVSLKEAFEDRDAVYIVMELCEGGELFDRIVARGHFTERDAVTI
ARTILEIVSVCHEHGVIHRDLKPENFLFANSSDSSPLKAIDFGLSTFFEPGQHFREIVGSPYYMAPEVLRRDYGPEVDVW
SAGVILYILLCGVPPFWAETEEGIAQAIVQGEIDFERDPWPKVSEEAKDLVRNMLEPNPYTRLTVQEVLEHKWIQNVDKA
SNVSLGQNVRTRIKQFSLMNKFKKKVLRVVADNLPDEQVDHIKEMFHVMDTDKNGDLTFEELKHGLHKCGQQVADPDVQM
LMDAADEDGSGTLNCQEFVTMSVHLRRIGSDDHLTRAFEFFDKNRSGYIEFDELKEALIDDNLGPNNEKFIEDIIFDADL
DKDGRISYDEFKVMMKMGMDWKMASRQYSRAMLNALSQKMFKDKPSSLRG
>EgCPK2
MGNCCRSPAAVAREDVKSNYAGHDHGGKRDHGGAGGRKGGGGGGGGGGGAVAVLAGVQKENIEERYLIDRELGRGEFGVT
YLCIDRASRDLLACKSISKRKLRTAVDVEDVRREVAIMRHLPRSPSIVSLKEACEDDNAVHLVMELCEGGELFDRIVARG
HYTERAAAAVTRTIVEVVQLCHHHGVIHRDLKPENFLFANKKENSPLKAIDFGLSIFFKPGEKFSEIVGSPYYMAPEVLK
RNYGPEIDIWSAGVILYILLCGVPPFWAESEQGVAQAILRGLIDFKRDPWPSVSEGAKSLVRQMLEPDPKLRLTATQVLE
HPWLQNAKKAPNVPLGDVVKSRLKQFSMMNRFKRKALRVIAEFLSVEEVEGIKDMFKKMDVDDDGIISIEELKAGLRNFG
SQLAESDVQMLIEAVDANGKGSLDYGEFLAVSLHLQRVANDEHLRKAFSYFDKDGNSFIEPDELRESLVEDGADDCSDLA
NEIFQEVDKDKDGKISYEEFVAMMKTGTDWRKASRHYSRGRFNSLSLKLMKDGSLNLGPSEST
>EgCPK3
MGNCCATPQAEGDEKRGKKKPNPFAIDYGVNFNVNGGSHKLAVLKDPTGTDIGLRYELGRELGRGEFGITYLCTDKETRE
ELACKSILKKKLRTAVDIEDVRREVAIMKHLPKHPNIVTLKDTYEDDNAVHLVMELCEGGELFDRIVARGHYTERAAAAV
IKTIVEVIQVCHKHGVMHRDLKPENFLFANRKETSPLKTIDFGLSMFFKPGDKFSEIVGSPYYMAPEVLRRNYGPEVDVW
SAGVILYILLCGVPPFWAETEQGIAQAIIRSVVDFKRDPWPKVSPNAKDLVKKMLEPDPKRRLSAQEVLDHPWVQNAKRA
PNVSLGETVRARLKQFSVMNKLKKRALKVIAEHLSVEEVAGIREGFQLMDTDNKGKINVDELRVGLHKLGHQIPDADLQI
LMDAGDVDRDGYLDYGEFVAISVHLRKMGSEDHLQKAFEFFDRNQSGYIEIEELRDALANEVDTSEEVISAIMQDVDTDK
DGRISYEEFAAMMKAGTDWRKASRQYSRERFNNLSLKLIRDGSLQ
>EgCPK4
MGNSCVGPKLGANGFLSSVSAAIWRSRPPEDRLPPPPNGEDSSKNASGSGTNDSKSKSSPAPVPIQSAPPEPVKIDAQEH
KQAEPEKAVVEEVAKPPEAAKPKKPTHMKRISSAGLQVDSVLGRKTRNLKEIYSLGRKLGQGQFGTTFLCIDKTTNKEFA
CKSIAKRKLTTEEDVEDVRREIQIMHHLAGHPSVISIVDAYEDAVAVHVVMELCAGGELFDRIIQRGHYSERKASELARV
IVSVVEACHSLGVMHRDLKPENFLFVNHEEDAALKTIDFGLSVFFKPGEMFTDVVGSPYYVAPEVLRKHYGPECDVWSAG
VIIYILLSGVPPFWDETEQGIFEQVLKGELDFISEPWPNISESAKDLVRRMLVRDPKKRLTAHEVLCHPWVQVDGIAPDK
PLDSAVLTRLKQFSAMDKLKKIAIRVMAEILSEEEIAGLKEMFKMIDTDNSGNITVEELKVGLEKVGANLKDSEIHGLMQ
AADIDNSGTIDYGEFIAAMLHLNKIQREDHMYAAFSYFDTDGSGYITKDELQQACERFGLADVPMEELMNEVDQDNDGRI
DYNEFVAMMQDTVFGMNVANG
>EgCPK5
MGNNCVGSRVSRDGFFQSISNSVFWYRSSDNMDGHRGISDRSTSVSTDREAPLSVQDKPPIHVMIVKEEPKMEQVTKQKE
DTKAMGQATRVVEIKLPQPSRQKEDVKPAVPARPKKSLHVKKPSSTRLMADSVLRTKTGHLKEYYKLGRKLGHGQFGTTF
LCVEKATGKEYACKSIAQRKLLTKDDVEDVRREIEIMHHLAGHSNVISIKGAYEDSVAVHMVMELCTGGELFDRIVKRGH
YTERKAAQLARTIVGVVEACHSLGVMHRDLKPENFLFINEQEDSPLKTIDFGLSIFFKPGETFSDVVGSPYYVAPEVLRK
NYGPEADVWSAGVILYILLSGVPPFWGESEEEIFEEVLHGDLDFSSDPWPKITASAKDLVRRMLIRNPKKRITAHQVLCH
PWIQVDGVAPDKPLDSAVLSRLKQFSAMNKFKKMALRVIAESLSEEEIAGLKEMFKMIDTDNSGLITFEELKAGLKKFGA
NLNESEMLDLMKAADVDNSGTIDYGEFVAATLHLNKVEKEDHLFAAFSYFDRDGSGYITQDELQQACEEFGIEDVRLEEM
IQEVDQDNDGRIDYNEFVAMMQKGDGDPGTKGLKSRSIRIGYREALPVC
>EgCPK6
MRHLPRHPNIVSLKEAFEDRDAVYIVMELCEGGELFDRIVERGHFTERDAVTIARTILEIVSVCHEHGVIHRDLKPENFL
FANSSDSSPLKAIDFGLSTFFEPGQHFREIVGSPYYMAPEVLRRDYGPEVDVWSAGVILYILLCGVPPFWAETEEGIAQA
IVQGEIDFERDPWPKVSEEAKDLVRNMLEPNPYTRLTVQEVLEHKWIQNVDKASNVSLGQNVRTRIKQFSLMNKFKKKVL
RVVADNLPDEQVDHIKEMFHVMDTDKNGDLTFEELKHGLHKCGQQVADPDVQMLMDAADEDGSGTLNCQEFVTMSVHLRR
IGSDDHLTQAFEFFDKNRSGYIEFDELKEALIDDNLGPNNEKFIEDIIFDADLDKDGRIGYDEFKVMMKMGMDWKMASRQ
YSRAMLNALSQKMFKDKPSSLRG
>EgCPK7
MGNCNGLPSAYARHRPPGSADPHGGSGDGSSSPGPPSSNGLNIRPHSPGPPAAAAARPSPAAPAAPAVGRVLGRPMEDVR
ATYVFGRELGRGQFGVTYLVTHKETKQQFACKSIAARKLVNKDDIEDVRREVQIMHHLTGHRNIVELKGAYEDKHSVNLV
MELCAGGELFDRIIAKGHYTERAAANLCRQIVTVVHNCHTMGVMHRDLKPENFLFLSPDENSPLKATDFGLSVFFKQGDV
FRDLVGSSYYVAPEVLRRHYGAEADIWSAGVILYILLSGVPPFWGENEQAIFDSVLRGHVDFVSDPWPSISSSAKDLVKK
MLRADPKERLSAVEVLNHPWMRVDGDASDKPLDIAVLTRMKQFRAMNKLKKVALKVIAENLSEEEIMGLKAMFKSMDTDN
SGTITYEELKAGLPKLGTKLSESEVKQLMEAADVDGNGTIDYLEFITATMHLNRVEREDHLYKAFEYFDKDKSGYITMEE
LEHALKKYNMGDEKTIKEIIAEVDTDHDGRINYDEFVAMMRKGNPDMAPNRRRKQLDGI
>EgCPK8
MGCRGSKEKSPQSGANGYSSTTVSGQNQAYQQGAAVQTHKVSAQMPQPRPQQQQPASNPAPVSSEVAQKRPAPVSSGVAQ
KMDNTILGKPFEEIKQHYTLGKELGRGQFGITYLCTEKSTGQTYACKSILKRKLLSKGDRDDMKREIQIMQHLSGQPNIV
EFRGAYEDRYSVHVVMELCAGGELFDRILAKGHYTERAAASICRAIVNVVHICHFMGVMHRDLKPENFLLASKDEGAMLK
ATDFGLSVFIEEGKVYRDIVGSAYYVAPEVLHRRYGKEIDIWSAGVILYILLSGVPPFWAETEKGIFNAILQGEIDFVSD
PWPSISDGAKDLIRKMLTQDPKKRVTSAQVLEHPWLKEGGEASDKPIDSAVLSRMKQFRAMNEMKKLALKVIATNFSEED
IKGLKAMFTNMDTDNSGTITFEELKSGLARLGSRLTETEVKQLMEAADVDGNGSIDYIEFISATMHRHKLERDDHLHKAF
QYFDKDGSGYITKDELEAAMKEHAIGDEANIKEIIAEVDKDNDGRIDYDEFCTMMRSKSQHPEKLF
>EgCPK9
MGCCFTKDKAPEPQQNGYRSAGENYQRPHEHHHQRHHQQQQQAIVVAQHKPSSNHYQPQQAAFKTSVPASSPSPRPVQKV
DTILGKPYEEVKSHYTLGKELGRGQFGVTYLCTEISTGRQYACKSISKRKLVTKNDKEDMKREIHIMQHLSGQPNIVEFK
GAYEDKQAVHLVMELCAGGELFDRIIAKGHYTERAAATICRAIVNVVHACHFMGVMHRDLKPENFLLASKDENAPLKATD
FGLSVFIEEGKDYRDIVGSAYYVAPEVLRRKYGKEIDIWSAGVILYILLSGVPPFWAETEKGIFDAILQGDIDFESKPWP
SISLSAKDLVKKMLTKDPKKRITSAQQFRAMNKLKRLALKVIAENLSEEDIQGLKAMFANMDTDKSGTITYEELKTGLAR
LGSKLTEAEVKQLMEAADVDGNGSIDYIEFITATMHRHKLETDEHLYKAFQHFDKDNSGFITMDEIETALRGYGMGDEET
IRDIIAEVDTDNDGRIDYQEFCAMMRSGNQHQGKLF
>EgCPK10
MGCCFTKDKAPEPQQNGYRSAGENYQRPHEHHHQRHHQQQQQAIVVAQHKPSSNHYQPQQAAFKTSVPASSPSPRPVQKV
DTILGKPYEEVKSHYTLGKELGRGQFGVTYLCTEISTGRQYACKSISKRKLVSKNDKEDMRREIHIMQHLSGQPNIVEFK
GAYEDRHAVHLVMELCAGGELFDRIIAKGHYSERAAATICRAIVNVVHACHFMGVMHRDLKPENFLLASKDENAPLKATD
FGLSVFIEEGKDYRDIVGSAYYVAPEVLRRKYGKEIDIWSAGVILYILLSGVPPFWAETEKGIFDAILQGDIDFESKPWP
TISPSAKDLVKKMLTKDPKKRITSAQVLEHHWIKEGGDASDKPIDNAVLSRMKQFRAMNKLKRLALKVIAENLSEEDIQG
LKAMFANMDTDKSGTITYEELKTGLARLGSKLTEAEVKQLMEAADVDGNGSIDYIEFITATMHRHKLETDEHLYKAFQHF
DKDNSGFITMDEIETALRGYGMGDEETIRDIIAEVDTDNDGRIDYQEFCAMMRSGNQHQGKLF
>EgCPK11
MGLCCSRSQDIPISSSSSESFPRHPSKQSGKSHPPPQPQPRPLWQPAGPPPSRSLTKRRQPSSQIGRILGKPYADVKALY
NLDRELGRGQFGVTYLCTERSTGIQYACKSISQRKLITDNDIGDVRREILMMEHLSGQPNIVEFKGAYEDPEYVHLVMEL
CSGGELFDRIIAKGSYSEQEAAKIERQVVNVVHVCHFMGVMHRDIKPENFLFANKSEDAPLKITDFGLSVFIEPGKVYRD
TVGSASYVAPEVLNQNYGKEIDVWSAGVILYILLSGSPPFWAENEKDTFGEILAGNLDLQNHPWPSISPSAKDLIKKMLT
RDPKKKNHRHRCLEHPWLRENGVASDKPMDNAVLRRMNQFRASYKLKKLAQKVIAQNLTEEEIKGLRQMFSNMDTDNSGT
ITFEEFKSGLSRLGSKLSEPEVRQLMDAADVDKSGTINYTEFITATINRHRLEKEEDLIKAFQYFDKDNNGFITRDELRQ
AMAQYGMGDDVTIDEIIEDVDTNKDGSINYEEFVAMMRTGTQYHDGNGR
>EgCPK12
MGLCCFRSQDIPVSSSSRQPSSQIGRVLGKPYADVKALYNLDRELGRGEFAVTYLCTERSTGIQYACKSISQRKLIIDRD
IGDVRREILMMEHLSGQPNIVEFKGAYEDPEYVHLVMELCSGGELFDRIIAKGSYSEQEAAKIERQVVNVVHVCHFMGVM
HRDIKPENFLFANNSEDAPLKITDFGLSVFIEPGKVYREFMGSAYYIAPEVFNENYGKEIDVWSAGVILYILLSGSPPFW
AENEKDIFGEILVGNLDLQNPPWPSISPSAKDLIRKMLTRDPKERITITDALEHPWLRENGVASDKPMDNAVLWRMNQFR
ASNKLKKLSQKVIAQNLTEEEIKGLRQMFSNMDTDNSGRITFEEFKSGLSRLGSKLSEPEVRQLMDAADVDKSGTIDYTE
FITATINRHRFEKEEDLIKAFQYFDKDNNGIITRDELRQAMAQYGLGDDATIDEIIEDVDTNKDGNINYEEFVAMMRRGT
QYHDGNGK
>EgCPK13
MKKKEDPPSQSAPAPSQSAPAPTKPASAVLPYQTPRLRDHYSLGKKLGQGQFGTTYLCTHKATQNLYACKSIPKRKLLCR
EDYEDVWREIQIMHHLSEHPNVVQIKGTYEDGMFVHIVMELCAGGELFDRIIQKGHFSEREAAKLIKTIVGVVEACHSLG
VMHRDLKPENFLFDTPDDDAKLKATDFGLSVFYKPGEAFSDVVGSPYYVAPEVLRKHYGPEVDVWSAGVILYILLSGVPP
FWAETESGIFRQILQGKLDFVSDPWPSISDSAKDLIKKMLERDPRKRLTAHEVLCHPWIVDDRVAPDKPLDSAVLSRLKQ
FSAMNKLKKMALRVIAERLSEEEIGGLKELFKMIDTDSSGSITFEELKDGLKRVGSNLMESEIRDLMDAADIDNSGTIDY
GEFLAATLHLNKMEREENLVAAFSYFDKDGSGYITTDELQQACKEFGLGDVHLDEIIKEIDQDNDGRIDYGEFAAMMRQG
DSGMGRSKTMRGNLNFNLADAFGVKDSA
>EgCPK14
MGNTCVGPSITKNGFFQSVSAAMWRSRLPDDSVHTNAETVNEEAAKEPESPLPVQNKPPEPVTMPKPEPKPESPPKPKKK
PQMKRVSSAGLKTDSVLQRRTANFKEFYNLGKKLGQGQFGTTFLCVEKATGKEFACKSIAKRKLISEEDVEDVRREVQIM
HHLVGHPNVISIKGAYEDAVAVHVVMELCAGGELFDRIIQRGHYTERKAAELTRTIVGVVEACHSLGVMHRDLKPENFLF
VSKEEDSLLKTIDFGLSVFFKPGDKFTDVVGSPYYVAPEVLKKRYGQEADVWSAGVILYILLSGVPPFWAETEQGIFEQV
LHGDLDFSSDPWPSVTESAKDLVRRMLVRDPRRRLTAHEVLCHPWIQVDGVAPDKPLDSAVLSRLKQFSAMNKLKKMALR
VSLWIQKISFLSYLSEEEIAGLKEMFKMIDADNSGQITFEELKAGLKRAGANLKESEIYDLMQAADVDNSGTIDYGEFIA
AMLHLNKIEREDHLFAAFNYFDKDGSGYITQDELQQACEEFGIEDVRLEEMIKEIDQDNDGRIDYNEFVAMMQQGNAMFA
NAAAFGRKSLESSFSIALR
>EgCPK15
MGNACQGSLNDKYFQGYEQPLENSADPGRNPPSDRSNSGHSLSLLISQQLTAPELDEKKDSRSNDNLPLVSPCKKDIVMR
RSADNQAYYVLGHKTANIRDLYTLGRKLGQGQFGTTYLCTEIATGIDYACKSITKRKLIAREDVEDVRREIQIMHHLAGQ
KNIVMIKGAYEDTLYVHIVMELCSGGELFDRIIQRGHYSERKAAELTKIIVGVVEACHSLGVMHRDLKPENFLLVNKDDD
FSLKAIDFGLSVFFKPGQIFTDVVGSPYYVAPEVLLKHYGPAADVWTAGVILYILLSGVPPFWAETQQGIFDAVLKGHLD
FDSDPWPLISDSAKDLIRKMLCCRPCGRLTAHEVLCHPWICENGVAPDRALDPAVLSRLKHFSAMNKLKKMALRVIAESL
SEEEIAGLKEMFKAMDTDNSGAITFDELKAGLRRYGSTMKDTEIRDLMDAADVDNNGTIDYGEFIAATIHLNKFEREEHL
IAAFQYFDKDGSGYITVDELQQACAEHNMIDVLIEDIIREVDQDNDGRIDYGEFVAMMQKGNAGFGRRTTTNSLNITLRG
QQGAL
>EgCPK16
MGNTCRGSFGGKNYQGFDQPQDQSKSKKSSRSDHSSSDYSPSTLNSQQLVAQEFAAETPKKGNDNSNNNLQLNSAAKKDT
FMRRGIDNQSYFVLGHKTENIRDLYVLGRKLGQGQFGTTYLCTDIATGSEYACKSISKRKLISKEDVEDVRREIQIMHHL
AGHKNIVTIKGAYEDSLYVHIVMELCSGGELFDRIIQRGHYSERKAAELTKIIVGVVEACHSLGVMHRDLKPENFLLVNK
DDDFSLKAIDFGLSVFFKPGQIFTDVVGSPYYVAPEVLLKHYGPEADVWTAGVILYILLSGVPPFWAETQQGIFDAVLKG
HIDFDSDPWPVISDSAKDLIRRMLCSQPSQRMTAHEVLCHPWICKSGVAPDMALDPAVMSRLKQFSAMNKLKKMALRVIA
ESLSEEEIAGLREMFKTMDTDNSGAITFDELKAGLRRYGSTMKDTEIRDLMDAADVDNSGTIDYGEFIAATIHLNKLERE
EHLVAAFRYFDKDGSGYITMDELQQACEEHNMTDVFLEDIIKEVDQDNDGRIDYGEFVAMMQKGNAGVGRRTMRNSVNIS
MRDAAPGALQVPK
>EgCPK17
MGICASSAARRAGGSAGASTRRNGNRRRERDQDGAGEANRKRKDDRQAKEGGGGGGGGNGKQGGGAVPCGKRADFGYARD
FAERYSLGKLLGHGQFGYTYVAVDKVNGDRVAVKRIDKSKMVLPIAVEDVKREVKILRALTGHENVVQFYDAFEDDSYVY
IAMEYCEGGELLDRILAKKDSRYTEKDAAVVVRQMLRVAAECHLHGLVHRDMKPENFLFKSSKEDSPLKAIDFGLSDFIN
PGKRFLDIVGSAYYVAPEVLKRKSGPESDVWSIGVITFILLCGRRPFWDKTEDGIFKEVLKKKPDFRRRPWPTISNSAKD
FVKKLLVKDPRARLTAAQALSHPWVREGGNASDIPIDISVLNNMRQFVKYGRLKQFALRALASTLDGEELADLKDQFAAI
DVDKNGSISLEEMREALAQDLPWKMKESRVLEILQAIDSNTDGLVDFTEFVAATLHVHQMEEHDSEKWQLRSQAAFEKFD
IDRDGYITPEELRLQTGLKGSLGPLLEEADIDKDGKISLSEFRKLLRTASMGSQNLPSSSGYRNLRKI
>EgCPK18
MGNCCFRGGPANPLSTKALSMAASRNNHSPDGAAPAGNPTAPTKSPTPSSTPPGSASKPSKPSPIGPVLGRPMEEVKSMY
TIGKELGRGQFGVTHLCTHKQTGQQFACKTIAKRKLVNKEDIEDVRREVQIMYHLTGQPNIVELKGAYEDKHSVHLVMEL
CAGGELFDRIISKGHYTERAAASLLRTIVQILHTCHSMGVIHRDLKPENFLLLNKDENSPLKATDFGLSVFFKQGDVFKE
IVGSAYYIAPEVLKRRYGPEADIWSIGVMLYILLSGVPPFWAESENGIFNAILRGQLDFTSDPWPSISPVAKDLVRKMLN
SDPKQRLTAFQVLSHPWIKEDGEAPDTPLDNAVLSRLKQFRAMNKFKKAALRVIAGCLSEEEIMGLKEMFKGMDTDNSGT
ITLEELKQGLSKQGTRLSEYEVKQLMEAADADGNGTIDYDEFIAATMHMNRMDREEHLYTAFQYFDKDNSGFITTEELEQ
ALRDFGMHDGRDIKEILSEVDADNDGRINYDEFVAMMRKGNPDPNPKKRRDVFV
>EgCPK19
MGNCCVTPAPSSSPKQRDRKDRNRPNPFSTQFYSTYPKFEPESNLVVLRDPTGRDISARYDFGRELGRGEFGVTYLCTDV
STGERLACKSISKRKLRTAVDVEDVRREVQIMKNLPDHPNIVSLKATYEDDEAVHIVMELCEGGELFDRIVARGHYTERA
AANVMRTIVEVVQMCHGHGVMHRDLKPENFLFANKKENSQLKAIDFGLSVFFKPGERFDEIVGSPYYMAPEVLRRNYGPE
VDIWSAGVILYILLCGVPPFWAETEQGVAQAIIRSVVDFKRDPWPKVSDSAKDLVRKMLNPIPGQRLTAQEVLDHPWMRN
AKKAPDVYLGETVKSRLKQFSVMNKLKKRALRVVADHLTGEEVAGIKDAFELMDTGKRGKITLDELRIGLQKLGHQIPDA
ELQILMDAADVDRDRALNYREFVAISVHLKKMAKDEHLHEAFAFFDQNKSGYIEIEELRHALKDDEDTTSEEVINGIMHD
VDTDKDGRISYEEFAAMMKAGTDWRKASRQYSRERFQSLSSKLMQDGSLDFPSKTRR
>EgCPK20
MGLCISTTRVSGSSSNAAAAANQKRHEIGRPQAGAAGGTAGANEKNKQKVRGEGGKKKKGSGVIPCGKRTDFGYAKDFDR
RYTIGKLLGHGQFGYTYVATDKANGDRVAVKRIEKNKMVLPIAVEDVKREVKILQALTGHENVVQFYNAFEDDSYVYIVM
ELCEGGELLDRILSKKDSRYTEKDAAVVVRQMLKVAAQCHLHGLVHRDMKPENFLFKSKKDDSSLKATDFGLSDFIKPGK
KFPDIVGSAYYVAPEVLKRRSGPESDVWSIGVITYILLCGRRPFWDKTEDGIFKEVLKSKPDFRRRPWPSISNSAKDFVK
KLLVKDPRARLTAAQALSHPWVREGGSASEIPIDISVLHNMRQFVKYNRFKQFALRALASTLDEEELADLKDQFDAIDVD
KNGSISLEEMRQALAKDLPWKLKEPRVLEILQAIDSNTDGLVDFHEFVAATVHVNQLEEHNSEKWLRRSQSAFEKFDLDG
DGYITPEELRMHTGLRGSIDPLLEEADIDKDGRISLSEFRRLLRTASMSSKTVSSPSNFRNSRKM
>EgCPK21
MGNCNACVRTESTEESNSKHRKKGSRERKPNPYAEDPVRSPAPIRVLKDVIPLSHRTRIVDKYTLGRELGRGEFGITYLC
TDRETREALACKSISKRKLRTAIDVEDVRREVAIMSTLPEHPNIVKLKATYEDSDNVHLVMELCEGGELFDRIVARGHYS
ERAAASVARTIAEVVKMCHANGVMHRDLKPENFLFANKKENSALKAIDFGLSVFFKPGERFSEIVGSPYYMAPEVLKRNY
GPEVDVWSAGVILYILLCGVPPFWAETEQGVALAILRGNIDFKREPWPQVSDTAKNLVRQMLEPDPRKRLTARDVLDHPW
IQNAKKASNVPLGDIVRTRLKQFSVMNRFKKRALRVIAEHLSIEEVEVIREMFTLMDTDSDGKVTYTELKAGLQKVGSQL
AEPEIKMLMEVADVDGNGVLDYGEFAAVTIHLQRMENDEHLRRAFMFFDKDDSGYIEFGELSEALADESGVMDADVVNEI
MREVDTDKDGRISYEEFVAMMKTGTDWRKASRQYSRERFKSLSLNLMKDGSLHLHDALTGQSVVV
>EgCPK22
MELCSGGELFDRIIAKGSYSEQEAAKIGRQVVNVVHVCHFMGVMHRDLKPEHFLLANKSEDAPLKIAGFGLSVFIERGKV
YREFLGSAYYFAPEVLNQNYGKEIDVWSAGVILYILLSGSPPFWAENEKDTFGEILAGNLDLQNHPWPSISPSAKDLIKK
MLTRDPKKRITVTDALEHPWLRENGVASDKPMDNAVLWRMNQFRASNKLKKLSQKVIAQNLTEEEIKGLRQMFSNMDTDN
SGRITFEEFKSGLSRLGSKLSEPEVRQLMDAADVDKSGTINYTEFITATINRHRLEKEEDLIKAFQYFDKDNNGIITRDE
LRQAMAQYGLGDDATIDEIIEDVDTNKDGNINYEEFVAMMSRGTQYHDGNGR
>AtCPK1
MGNTCVGPSRNGFLQSVSAAMWRPRDGDDSASMSNGDIASEAVSGELRSRLSDEVQNKPPEQVTMPKPGT
DVETKDREIRTESKPETLEEISLESKPETKQETKSETKPESKPDPPAKPKKPKHMKRVSSAGLRTESVLQ
RKTENFKEFYSLGRKLGQGQFGTTFLCVEKTTGKEFACKSIAKRKLLTDEDVEDVRREIQIMHHLAGHPN
VISIKGAYEDVVAVHLVMECCAGGELFDRIIQRGHYTERKAAELTRTIVGVVEACHSLGVMHRDLKPENF
LFVSKHEDSLLKTIDFGLSMFFKPDDVFTDVVGSPYYVAPEVLRKRYGPEADVWSAGVIVYILLSGVPPF
WAETEQGIFEQVLHGDLDFSSDPWPSISESAKDLVRKMLVRDPKKRLTAHQVLCHPWVQVDGVAPDKPLD
SAVLSRMKQFSAMNKFKKMALRVIAESLSEEEIAGLKEMFNMIDADKSGQITFEELKAGLKRVGANLKES
EILDLMQAADVDNSGTIDYKEFIAATLHLNKIEREDHLFAAFTYFDKDGSGYITPDELQQACEEFGVEDV
RIEELMRDVDQDNDGRIDYNEFVAMMQKGSITGGPVKMGLEKSFSIALKL
>AtCPK2
MGNACVGPNISGNGFLQTVTAAMWRPRIGAEQASSSSHGNGQVSKEAASEPATDQVQNKPPEPITMPSSK
TNPETKLKPDLEIQPEEKKEKVLAEETKQKVVPEESKQEVPPEESKREVVVQPESAKPETKSESKPETTK
PETTSETKPETKAEPQKPKHMRRVSSAGLRTESVLQRKTENFKEFYSLGRKLGQGQFGTTFLCLEKGTGN
EYACKSISKRKLLTDEDVEDVRREIQIMHHLAGHPNVISIKGAYEDVVAVHLVMELCSGGELFDRIIQRG
HYTERKAAELARTIVGVLEACHSLGVMHRDLKPENFLFVSREEDSLLKTIDFGLSMFFKPDEVFTDVVGS
PYYVAPEVLRKRYGPESDVWSAGVIVYILLSGVPPFWAETEQGIFEQVLHGDLDFSSDPWPSISESAKDL
VRKMLVRDPKRRLTAHQVLCHPWVQIDGVAPDKPLDSAVLSRMKQFSAMNKFKKMALRVIAESLSEEEIA
GLKQMFKMIDADNSGQITFEELKAGLKRVGANLKESEILDLMQAADVDNSGTIDYKEFIAATLHLNKIER
EDHLFAAFSYFDKDESGFITPDELQQACEEFGVEDARIEEMMRDVDQDKDGRIDYNEFVAMMQKGSIMGG
PVKMGLENSISISLKH
>AtCPK3
MGHRHSKSKSSDPPPSSSSSSSGNVVHHVKPAGERRGSSGSGTVGSSGSGTGGSRSTTSTQQNGRILGRP
MEEVRRTYEFGRELGRGQFGVTYLVTHKETKQQVACKSIPTRRLVHKDDIEDVRREVQIMHHLSGHRNIV
DLKGAYEDRHSVNLIMELCEGGELFDRIISKGLYSERAAADLCRQMVMVVHSCHSMGVMHRDLKPENFLF
LSKDENSPLKATDFGLSVFFKPGDKFKDLVGSAYYVAPEVLKRNYGPEADIWSAGVILYILLSGVPPFWG
ENETGIFDAILQGQLDFSADPWPALSDGAKDLVRKMLKYDPKDRLTAAEVLNHPWIREDGEASDKPLDNA
VLSRMKQFRAMNKLKKMALKVIAENLSEEEIIGLKEMFKSLDTDNNGIVTLEELRTGLPKLGSKISEAEI
RQLMEAADMDGDGSIDYLEFISATMHMNRIEREDHLYTAFQFFDNDNSGYITMEELELAMKKYNMGDDKS
IKEIIAEVDTDRDGKINYEEFVAMMKKGNPELVPNRRRM
>AtCPK4
MEKPNPRRPSNSVLPYETPRLRDHYLLGKKLGQGQFGTTYLCTEKSSSANYACKSIPKRKLVCREDYEDV
WREIQIMHHLSEHPNVVRIKGTYEDSVFVHIVMEVCEGGELFDRIVSKGCFSEREAAKLIKTILGVVEAC
HSLGVMHRDLKPENFLFDSPSDDAKLKATDFGLSVFYKPGQYLYDVVGSPYYVAPEVLKKCYGPEIDVWS
AGVILYILLSGVPPFWAETESGIFRQILQGKIDFKSDPWPTISEGAKDLIYKMLDRSPKKRISAHEALCH
PWIVDEHAAPDKPLDPAVLSRLKQFSQMNKIKKMALRVIAERLSEEEIGGLKELFKMIDTDNSGTITFEE
LKAGLKRVGSELMESEIKSLMDAADIDNSGTIDYGEFLAATLHINKMEREENLVVAFSYFDKDGSGYITI
DELQQACTEFGLCDTPLDDMIKEIDLDNDGKIDFSEFTAMMKKGDGVGRSRTMRNNLNFNIAEAFGVEDT
SSTAKSDDSPK
>AtCPK5
MGNSCRGSFKDKLDEGDNNKPEDYSKTSTTNLSSNSDHSPNAADIIAQEFSKDNNSNNNSKDPALVIPLR
EPIMRRNPDNQAYYVLGHKTPNIRDIYTLSRKLGQGQFGTTYLCTEIASGVDYACKSISKRKLISKEDVE
DVRREIQIMHHLAGHGSIVTIKGAYEDSLYVHIVMELCAGGELFDRIIQRGHYSERKAAELTKIIVGVVE
ACHSLGVMHRDLKPENFLLVNKDDDFSLKAIDFGLSVFFKPGQIFTDVVGSPYYVAPEVLLKRYGPEADV
WTAGVILYILLSGVPPFWAETQQGIFDAVLKGYIDFESDPWPVISDSAKDLIRRMLSSKPAERLTAHEVL
RHPWICENGVAPDRALDPAVLSRLKQFSAMNKLKKMALKVIAESLSEEEIAGLREMFQAMDTDNSGAITF
DELKAGLRKYGSTLKDTEIHDLMDAADVDNSGTIDYSEFIAATIHLNKLEREEHLVAAFQYFDKDGSGFI
TIDELQQACVEHGMADVFLEDIIKEVDQNNDGKIDYGEFVEMMQKGNAGVGRRTMRNSLNISMRDA
>AtCPK6
MGNSCRGSFKDKIYEGNHSRPEENSKSTTTTVSSVHSPTTDQDFSKQNTNPALVIPVKEPIMRRNVDNQS
YYVLGHKTPNIRDLYTLSRKLGQGQFGTTYLCTDIATGVDYACKSISKRKLISKEDVEDVRREIQIMHHL
AGHKNIVTIKGAYEDPLYVHIVMELCAGGELFDRIIHRGHYSERKAAELTKIIVGVVEACHSLGVMHRDL
KPENFLLVNKDDDFSLKAIDFGLSVFFKPGQIFKDVVGSPYYVAPEVLLKHYGPEADVWTAGVILYILLS
GVPPFWAETQQGIFDAVLKGYIDFDTDPWPVISDSAKDLIRKMLCSSPSERLTAHEVLRHPWICENGVAP
DRALDPAVLSRLKQFSAMNKLKKMALKVIAESLSEEEIAGLRAMFEAMDTDNSGAITFDELKAGLRRYGS
TLKDTEIRDLMEAADVDNSGTIDYSEFIAATIHLNKLEREEHLVSAFQYFDKDGSGYITIDELQQSCIEH
GMTDVFLEDIIKEVDQDNDGRIDYEEFVAMMQKGNAGVGRRTMKNSLNISMRDV
>AtCPK7
MGNCCGNPSSATNQSKQGKPKNKNNPFYSNEYATTDRSGAGFKLSVLKDPTGHDISLQYDLGREVGRGEF
GITYLCTDKETGEKYACKSISKKKLRTAVDIEDVRREVEIMKHMPKHPNVVSLKDSFEDDDAVHIVMELC
EGGELFDRIVARGHYTERAAAAVMKTIVEVVQICHKQGVMHRDLKPENFLFANKKETSALKAIDFGLSVF
FKPGEQFNEIVGSPYYMAPEVLRRNYGPEIDVWSAGVILYILLCGVPPFWAETEQGVAQAIIRSVIDFKR
DPWPRVSDSAKDLVRKMLEPDPKKRLTAAQVLEHTWILNAKKAPNVSLGETVKARLKQFSVMNKLKKRAL
RVIAEHLSVEEAAGIKEAFEMMDVNKRGKINLEELKYGLQKAGQQIADTDLQILMEATDVDGDGTLNYSE
FVAVSVHLKKMANDEHLHKAFNFFDQNQSGYIEIDELREALNDELDNTSSEEVIAAIMQDVDTDKDGRIS
YEEFVAMMKAGTDWRKASRQYSRERFNSLSLKLMRDGSLQLEGET
>AtCPK8
MGNCCASPGSETGSKKGKPKIKSNPFYSEAYTTNGSGTGFKLSVLKDPTGHDISLMYDLGREVGRGEFGI
TYLCTDIKTGEKYACKSISKKKLRTAVDIEDVRREVEIMKHMPRHPNIVSLKDAFEDDDAVHIVMELCEG
GELFDRIVARGHYTERAAAAVMKTILEVVQICHKHGVMHRDLKPENFLFANKKETSALKAIDFGLSVFFK
PGEGFNEIVGSPYYMAPEVLRRNYGPEVDIWSAGVILYILLCGVPPFWAETEQGVAQAIIRSVIDFKRDP
WPRVSETAKDLVRKMLEPDPKKRLSAAQVLEHSWIQNAKKAPNVSLGETVKARLKQFSVMNKLKKRALRV
IAEHLSVEEVAGIKEAFEMMDSKKTGKINLEELKFGLHKLGQQQIPDTDLQILMEAADVDGDGTLNYGEF
VAVSVHLKKMANDEHLHKAFSFFDQNQSDYIEIEELREALNDEVDTNSEEVVAAIMQDVDTDKDGRISYE
EFAAMMKAGTDWRKASRQYSRERFNSLSLKLMREGSLQLEGEN
>AtCPK9
MGNCFAKNHGLMKPQQNGNTTRSVEVGVTNQDPPSYTPQARTTQQPEKPGSVNSQPPPWRAAAAAPGLSP
KTTTKSNSILENAFEDVKLFYTLGKELGRGQFGVTYLCTENSTGKKYACKSISKKKLVTKADKDDMRREI
QIMQHLSGQPNIVEFKGAYEDEKAVNLVMELCAGGELFDRIIAKGHYTERAAASVCRQIVNVVKICHFMG
VLHRDLKPENFLLSSKDEKALIKATDFGLSVFIEEGKVYRDIVGSAYYVAPEVLRRRYGKEVDIWSAGII
LYILLSGVPPFWAETEKGIFDAILEGHIDFESQPWPSISSSAKDLVRRMLTADPKRRISAADVLQHPWLR
EGGEASDKPIDSAVLSRMKQFRAMNKLKKLALKVIAENIDTEEIQGLKAMFANIDTDNSGTITYEELKEG
LAKLGSKLTEAEVKQLMDAADVDGNGSIDYIEFITATMHRHRLESNENLYKAFQHFDKDSSGYITIDELE
SALKEYGMGDDATIKEVLSDVDSDNDGRINYEEFCAMMRSGNPQQQQPRLF
>AtCPK10
MGNCNACVRPDSKESKPSSKPKKPNRDRKLNPFAGDFTRSPAPIRVLKDVIPMSNQTQISDKYILGRELG
RGEFGITYLCTDRETHEALACKSISKRKLRTAVDIEDVRREVAIMSTLPEHPNVVKLKASYEDNENVHLV
MELCEGGELFDRIVARGHYTERAAAAVVRTIAEVVMMCHSNGVMHRDLKPENFLFANKKENSPLKAIDFG
LSVFFKPGDKFTEIVGSPYYMAPEVLKRDYGPGVDVWSAGVIIYILLCGVPPFWAETEQGVALAILRGVL
DFKRDPWPQISESAKSLVKQMLDPDPTKRLTAQQVLAHPWIQNAKKAPNVPLGDIVRSRLKQFSMMNRFK
KKVLRVIAEHLSIQEVEVIKNMFSLMDDDKDGKITYPELKAGLQKVGSQLGEPEIKMLMEVADVDGNGFL
DYGEFVAVIIHLQKIENDELFKLAFMFFDKDGSTYIELDELREALADELGEPDASVLSDIMREVDTDKDG
RINYDEFVTMMKAGTDWRKASRQYSRERFKSLSINLMKDGSLHLHDALTGQTVPV
>AtCPK11
METKPNPRRPSNTVLPYQTPRLRDHYLLGKKLGQGQFGTTYLCTEKSTSANYACKSIPKRKLVCREDYED
VWREIQIMHHLSEHPNVVRIKGTYEDSVFVHIVMEVCEGGELFDRIVSKGHFSEREAVKLIKTILGVVEA
CHSLGVMHRDLKPENFLFDSPKDDAKLKATDFGLSVFYKPGQYLYDVVGSPYYVAPEVLKKCYGPEIDVW
SAGVILYILLSGVPPFWAETESGIFRQILQGKLDFKSDPWPTISEAAKDLIYKMLERSPKKRISAHEALC
HPWIVDEQAAPDKPLDPAVLSRLKQFSQMNKIKKMALRVIAERLSEEEIGGLKELFKMIDTDNSGTITFE
ELKAGLKRVGSELMESEIKSLMDAADIDNSGTIDYGEFLAATLHMNKMEREENLVAAFSYFDKDGSGYIT
IDELQSACTEFGLCDTPLDDMIKEIDLDNDGKIDFSEFTAMMRKGDGVGRSRTMMKNLNFNIADAFGVDG
EKSDD
>AtCPK12
MANKPRTRWVLPYKTKNVEDNYFLGQVLGQGQFGTTFLCTHKQTGQKLACKSIPKRKLLCQEDYDDVLRE
IQIMHHLSEYPNVVRIESAYEDTKNVHLVMELCEGGELFDRIVKRGHYSEREAAKLIKTIVGVVEACHSL
GVVHRDLKPENFLFSSSDEDASLKSTDFGLSVFCTPGEAFSELVGSAYYVAPEVLHKHYGPECDVWSAGV
ILYILLCGFPPFWAESEIGIFRKILQGKLEFEINPWPSISESAKDLIKKMLESNPKKRLTAHQVLCHPWI
VDDKVAPDKPLDCAVVSRLKKFSAMNKLKKMALRVIAERLSEEEIGGLKELFKMIDTDKSGTITFEELKD
SMRRVGSELMESEIQELLRAADVDESGTIDYGEFLAATIHLNKLEREENLVAAFSFFDKDASGYITIEEL
QQAWKEFGINDSNLDEMIKDIDQDNDGQIDYGEFVAMMRKGNGTGGGIGRRTMRNSLNFGTTLPDESMNV
>AtCPK13
MGNCCRSPAAVAREDVKSNYSGHDHARKDAAGGKKSAPIRVLSDVPKENIEDRYLLDRELGRGEFGVTYL
CIERSSRDLLACKSISKRKLRTAVDIEDVKREVAIMKHLPKSSSIVTLKEACEDDNAVHLVMELCEGGEL
FDRIVARGHYTERAAAGVTKTIVEVVQLCHKHGVIHRDLKPENFLFANKKENSPLKAIDFGLSIFFKPGE
KFSEIVGSPYYMAPEVLKRNYGPEIDIWSAGVILYILLCGVPPFWAESEQGVAQAILRGVIDFKREPWPN
ISETAKNLVRQMLEPDPKRRLTAKQVLEHPWIQNAKKAPNVPLGDVVKSRLKQFSVMNRFKRKALRVIAE
FLSTEEVEDIKVMFNKMDTDNDGIVSIEELKAGLRDFSTQLAESEVQMLIEAVDTKGKGTLDYGEFVAVS
LHLQKVANDEHLRKAFSYFDKDGNGYILPQELCDALKEDGGDDCVDVANDIFQEVDTDKDGRISYEEFAA
MMKTGTDWRKASRHYSRGRFNSLSIKLMKDGSLNLGNE
>AtCPK14
MGNCCGTAGSLIQDKQKKGFKLPNPFSNEYGNHHDGLKLIVLKEPTGHEIKQKYKLGRELGRGEFGVTYL
CTEIETGEIFACKSILKKKLKTSIDIEDVKREVEIMRQMPEHPNIVTLKETYEDDKAVHLVMELCEGGEL
FDRIVARGHYTERAAASVIKTIIEVVQMCHKHGVMHRDLKPENFLFANKKETASLKAIDFGLSVFFKPGE
RFNEIVGSPYYMAPEVLRRSYGQEIDIWSAGVILYILLCGVPPFWAETEHGVAKAILKSVIDFKRDPWPK
VSDNAKDLIKKMLHPDPRRRLTAQQVLDHPWIQNGKNASNVSLGETVRARLKQFSVMNKLKKRALRVIAE
HLSVEETSCIKERFQVMDTSNRGKITITELGIGLQKLGIVVPQDDIQILMDAGDVDKDGYLDVNEFVAIS
VHIRKLGNDEHLKKAFTFFDKNKSGYIEIEELRDALADDVDTTSEEVVEAIILDVDTNKDGKISYDEFAT
MMKTGTDWRKASRQYSRDLFKCLSLKLMQDGSLQSNGDTK
>AtCPK15
MGCFSSKHRNTESDIINGSVQSSIPTNQPENHVSRDVLKPQKPPSPQIPTTTQSNHHHQQESKPVNQQIE
KKHVLTQPLKPIVFRETETILGKPFEEIRKLYTLGKELGRGQFGITYTCKENSTGNTYACKSILKRKLTR
KQDIDDVKREIQIMQYLSGQENIVEIKGAYEDRQSIHLVMELCGGSELFDRIIAQGHYSEKAAAGVIRSV
LNVVQICHFMGVIHRDLKPENFLLASTDENAMLKATDFGLSVFIEEGKVYRDIVGSAYYVAPEVLRRSYG
KEIDIWSAGIILYILLCGVPPFWSETEKGIFNEIIKGEIDFDSQPWPSISESAKDLVRKLLTKDPKQRIS
AAQALEHPWIRGGEAPDKPIDSAVLSRMKQFRAMNKLKKLALKVIAESLSEEEIKGLKTMFANMDTDKSG
TITYEELKNGLAKLGSKLTEAEVKQLMEAADVDGNGTIDYIEFISATMHRYRFDRDEHVFKAFQYFDKDN
SGFITMDELESAMKEYGMGDEASIKEVIAEVDTDNDGRINYEEFCAMMRSGITLPQQGKILPPCKRVADL
N
>AtCPK16
MGLCFSSAAKSSGHNRSSRNPHPHPPLTVVKSRPPRSPCSFMAVTIQKDHRTQPRRNATAKKTPTRHTPP
HGKVREKVISNNGRRHGETIPYGKRVDFGYAKDFDHRYTIGKLLGHGQFGYTYVATDKKTGDRVAVKKID
KAKMTIPIAVEDVKREVKILQALTGHENVVRFYNAFEDKNSVYIVMELCEGGELLDRILARKDSRYSERD
AAVVVRQMLKVAAECHLRGLVHRDMKPENFLFKSTEEDSPLKATDFGLSDFIKPGKKFHDIVGSAYYVAP
EVLKRRSGPESDVWSIGVISYILLCGRRPFWDKTEDGIFKEVLKNKPDFRRKPWPTISNSAKDFVKKLLV
KDPRARLTAAQALSHPWVREGGDASEIPIDISVLNNMRQFVKFSRLKQFALRALATTLDEEELADLRDQF
DAIDVDKNGVISLEEMRQALAKDHPWKLKDARVAEILQAIDSNTDGFVDFGEFVAAALHVNQLEEHDSEK
WQQRSRAAFEKFDIDGDGFITAEELRMHTGLKGSIEPLLEEADIDNDGKISLQEFRRLLRTASIKSRNVR
SPPGYLISRKV
>AtCPK17
MGNCCSHGRDSADNGDALENGASASNAANSTGPTAEASVPQSKHAPPSPPPATKQGPIGPVLGRPMEDVK
ASYSLGKELGRGQFGVTHLCTQKATGHQFACKTIAKRKLVNKEDIEDVRREVQIMHHLTGQPNIVELKGA
YEDKHSVHLVMELCAGGELFDRIIAKGHYSERAAASLLRTIVQIVHTCHSMGVIHRDLKPENFLLLNKDE
NSPLKATDFGLSVFYKPGEVFKDIVGSAYYIAPEVLKRKYGPEADIWSIGVMLYILLCGVPPFWAESENG
IFNAILRGHVDFSSDPWPSISPQAKDLVKKMLNSDPKQRLTAAQVLNHPWIKEDGEAPDVPLDNAVMSRL
KQFKAMNNFKKVALRVIAGCLSEEEIMGLKEMFKGMDTDSSGTITLEELRQGLAKQGTRLSEYEVQQLME
AADADGNGTIDYGEFIAATMHINRLDREEHLYSAFQHFDKDNSGYITMEELEQALREFGMNDGRDIKEII
SEVDGDNDGRINYDEFVAMMRKGNPDPIPKKRRELSFK
>AtCPK18
MGLCFSSPKATRRGTGSRNPNPDSPTQGKASEKVSNKNKKNTKKIQLRHQGGIPYGKRIDFGYAKDFDNR
YTIGKLLGHGQFGFTYVATDNNNGNRVAVKRIDKAKMTQPIEVEDVKREVKILQALGGHENVVGFHNAFE
DKTYIYIVMELCDGGELLDRILAKKDSRYTEKDAAVVVRQMLKVAAECHLRGLVHRDMKPENFLFKSTEE
GSSLKATDFGLSDFIKPGVKFQDIVGSAYYVAPEVLKRRSGPESDVWSIGVITYILLCGRRPFWDKTQDG
IFNEVMRKKPDFREVPWPTISNGAKDFVKKLLVKEPRARLTAAQALSHSWVKEGGEASEVPIDISVLNNM
RQFVKFSRLKQIALRALAKTINEDELDDLRDQFDAIDIDKNGSISLEEMRQALAKDVPWKLKDARVAEIL
QANDSNTDGLVDFTEFVVAALHVNQLEEHDSEKWQQRSRAAFDKFDIDGDGFITPEELRLQTGLKGSIEP
LLEEADVDEDGRISINEFRRLLRSASLKSKNVKSPPGTEHIICHNLLDGICIEDTEERTSAVRFEYVSQV
L
>AtCPK19
MGCLCINLKKKVKKPTPDISGEQNTEVKSREITPKEQPRQRQPAPRAKFQIVVQPHKLPLPLPQPQEKQK
LINHQKQSTLQQPEPILGRPFEDIKEKYSLGRELGRGQFGITYICTEISSGKNFACKSILKRKLIRTKDR
EDVRREIQIMHYLSGQPNIVEIKGAYEDRQSVHLVMELCEGGELFDKITKRGHYSEKAAAEIIRSVVKVV
QICHFMGVIHRDLKPENFLLSSKDEASSMLKATDFGVSVFIEEGKVYEDIVGSAYYVAPEVLKRNYGKAI
DIWSAGVILYILLCGNPPFWAETDKGIFEEILRGEIDFESEPWPSISESAKDLVRNMLKYDPKKRFTAAQ
VLEHPWIREGGEASDKPIDSAVLSRMKQLRAMNKLKKLAFKFIAQNLKEEELKGLKTMFANMDTDKSGTI
TYDELKSGLEKLGSRLTETEVKQLLEDADVDGNGTIDYIEFISATMNRFRVEREDNLFKAFQHFDKDNSG
FISRQELETAMKEYNMGDDIMIKEIISEVDADNDGSINYQEFCNMMKSCSQSHQSKLVQPN
>AtCPK20
MGNTCVGPNLNPNGFLQSVSAAVWRNQKPDDSIKSSKDESSRKKNDKSVNGDDSNGHVSSTVDPAPSTLP
TPSTPPPPVKMANEEPPPKPITENKEDPNSKPQKKEAHMKRMASAGLQIDSVLGRKTENLKDIYSVGRKL
GQGQFGTTFLCVDKKTGKEFACKTIAKRKLTTPEDVEDVRREIQIMHHLSGHPNVIQIVGAYEDAVAVHV
VMEICAGGELFDRIIQRGHYTEKKAAELARIIVGVIEACHSLGVMHRDLKPENFLFVSGDEEAALKTIDF
GLSVFFKPGETFTDVVGSPYYVAPEVLRKHYSHECDVWSAGVIIYILLSGVPPFWDETEQGIFEQVLKGD
LDFISEPWPSVSESAKDLVRRMLIRDPKKRMTTHEVLCHPWARVDGVALDKPLDSAVLSRLQQFSAMNKL
KKIAIKVIAESLSEEEIAGLKEMFKMIDTDNSGHITLEELKKGLDRVGADLKDSEILGLMQAADIDNSGT
IDYGEFIAAMVHLNKIEKEDHLFTAFSYFDQDGSGYITRDELQQACKQFGLADVHLDDILREVDKDNDGR
IDYSEFVDMMQDTGFGKMGLKVS
>AtCPK21
MGCFSSKHRKTQNDGGEKSIPINPVQTHVVPEHRKPQTPTPKPMTQPIHQQISTPSSNPVSVRDPDTILG
KPFEDIRKFYSLGKELGRGQFGITYMCKEIGTGNTYACKSILKRKLISKQDKEDVKREIQIMQYLSGQPN
IVEIKGAYEDRQSIHLVMELCAGGELFDRIIAQGHYSERAAAGIIRSIVNVVQICHFMGVVHRDLKPENF
LLSSKEENAMLKATDFGLSVFIEEGKVYRDIVGSAYYVAPEVLRRSYGKEIDIWSAGVILYILLSGVPPF
WAENEKGIFDEVIKGEIDFVSEPWPSISESAKDLVRKMLTKDPKRRITAAQVLEHPWIKGGEAPDKPIDS
AVLSRMKQFRAMNKLKKLALKVIAESLSEEEIKGLKTMFANIDTDKSGTITYEELKTGLTRLGSRLSETE
VKQLMEAADVDGNGTIDYYEFISATMHRYKLDRDEHVYKAFQHFDKDNSGHITRDELESAMKEYGMGDEA
SIKEVISEVDTDNDGRINFEEFCAMMRSGSTQPQGKLLPFH
>AtCPK22
MGNCCGSKPLTASDIVSDQKQETILGKPLEDIKKHYSFGDELGKGKSYACKSIPKRTLSSEEEKEAVKTE
IQIMDHVSGQPNIVQIKGSYEDNNSIHIVMELCGGGELFDKIDALVKSHSYYSEKDAAGIFRSIVNAVKI
CHSLDVVHRDLKPENFLFSSKDENAMLKAIDFGCSVYIKEGKTFERVVGSKYYIAPEVLEGSYGKEIDIW
SAGVILYILLSGVPPFQTGIESIIVSTLCIVDAEIKECRLDFESQPWPLISFKAKHLIGKMLTKKPKERI
SAADVLEHPWMKSEAPDKPIDNVVLSRMKQFRAMNKLKKLALKVIAEGLSEEEIKGLKTMFENMDMDKSG
SITYEELKMGLNRHGSKLSETEVKQLMEAVSADVDGNGTIDYIEFISATMHRHRLERDEHLYKAFQYFDK
DGSGHITKEEVEIAMKEHGMGDEANAKDLISEFDKNNDGKIDYEEFCTMMRNGILQPQGKLLKRLYMNLE
ELKTGLTRLGSRLSETEIDKAFQHFDKDNSGHITRDELESAMKEYGMGDEASIKEVISEVDTDNVSCTLQ
HIANISNIKQVLETL
>AtCPK23
MGCFSSKHRKTQNDGGGERSIPIIPVQTHIVDQVPDHRKPQIPSPSIPISVRDPETILGKPFEDIRKFYS
LGRELGRGGLGITYMCKEIGTGNIYACKSILKRKLISELGREDVKTEIQIMQHLSGQPNVVEIKGSYEDR
HSVHLVMELCAGGELFDRIIAQGHYSERAAAGTIKSIVDVVQICHLNGVIHRDLKPENFLFSSKEENAML
KVTDFGLSAFIEEGKIYKDVVGSPYYVAPEVLRQSYGKEIDIWSAGVILYILLCGVPPFWADNEEGVFVE
ILKCKIDFVREPWPSISDSAKDLVEKMLTEDPKRRITAAQVLEHPWIKGGEAPEKPIDSTVLSRMKQFRA
MNKLKKLALKVSAVSLSEEEIKGLKTLFANMDTNRSGTITYEQLQTGLSRLRSRLSETEVQQLVEASDVD
GNGTIDYYEFISATMHRYKLHHDEHVHKAFQHLDKDKNGHITRDELESAMKEYGMGDEASIKEVISEVDT
DNALSPVEIMREVALEIGVPVNTFKQNNVQEDGLYLPVLNNAA
>AtCPK24
MGSCVSSPLKGSPFGKRPVRRRHSSNSRTSSVPRFDSSTNLSRRLIFQPPSRVLPEPIGDGIHLKYDLGK
ELGRGEFGVTHECIEISTRERFACKRISKEKLRTEIDVEDVRREVEIMRCLPKHPNIVSFKEAFEDKDAV
YLVMEICEGGELFDRIVSRGHYTERAAASVAKTILEVVKVCHEHGVIHRDLKPENFLFSNGTETAQLKAI
DFGLSIFFKPAQRFNEIVGSPYYMAPEVLRRNYGPEIDVWSAGVILYILLCGVPPFWAETEEGIAHAIVR
GNIDFERDPWPKVSHEAKELVKNMLDANPYSRLTVQEVLEHPWIRNAERAPNVNLGDNVRTKIQQFLLMN
RFKKKVLRIVADNLPNEEIAAIVQMFQTMDTDKNGHLTFEELRDGLKKIGQVVPDGDVKMLMDAADTDGN
GMLSCDEFVTLSIHLKRMGCDEHLQEAFKYFDKNGNGFIELDELKVALCDDKLGHANGNDQWIKDIFFDV
DLNKDGRISFDEFKAMMKSGTDWKMASRQYSRALLNALSIKMFKEDFGDNGPKSHSMEFPIARKRAKLLD
APKNKSMELQISKTYKPSGLRN
>AtCPK25
MGNVCVHMVNNCVDTKSNSWVRPTDLIMDHPLKPQLQDKPPQPMLMNKDDDKTKLNDTHGDPKLLEGKEK
PAQKQTSQGQGGRKCSDEEYKKRAIACANSKRKAHNVRRLMSAGLQAESVLKTKTGHLKEYYNLGSKLGH
GQFGTTFVCVEKGTGEEYACKSIPKRKLENEEDVEDVRREIEIMKHLLGQPNVISIKGAYEDSVAVHMVM
ELCRGGELFDRIVERGHYSERKAAHLAKVILGVVQTCHSLGVMHRDLKPENFLFVNDDEDSPLKAIDFGL
SMFLKPGENFTDVVGSPYYIAPEVLNKNYGPEADIWSAGVMIYVLLSGSAPFWGETEEEIFNEVLEGELD
LTSDPWPQVSESAKDLIRKMLERNPIQRLTAQQVLCHPWIRDEGNAPDTPLDTTVLSRLKKFSATDKLKK
MALRVIAERLSEEEIHELRETFKTIDSGKSGRVTYKELKNGLERFNTNLDNSDINSLMQIPTDVHLEDTV
DYNEFIEAIVRLRQIQEEEANDRLESSTKV
>AtCPK26
MKHSGGNQACYVLGQKTPSIRDLYSLGHKLGQGQFGTTYMCKEISTGREYACKSITKRKLISKEDVEDVR
REIQIMHHLAGYKNIVTIKGAYEDPLYVHIVMELCSGGELFDRIIQRGHYSERKAAELIKIIVGVVEACH
SLGVMHRDLKPENFLLVNKDDDFSLKAIDFGLSVFFKPGQIFEDVVGSPYYVAPEVLLKHYGPEADVWTA
GVILYILVSGVPPFWAETQQGIFDAVLKGHIDFDSDPWPLISDSAKNLIRGMLCSRPSERLTAHQVLRHP
WICENGVAPDRALDPAVLSRLKQFSAMNKLKQMALRVIAESLSEEEIAGLKEMFKAMDTDNSGAITFDEL
KAGLRRYGSTLKDTEIRDLMEAADIDKSGTIDYGEFIAATIHLNKLEREEHLLSAFRYFDKDGSGYITID
ELQHACAEQGMSDVFLEDVIKEVDQDNDGRIDYGEFVAMMQKGIVGRTMRKSINMSIRNNAVSQ
>AtCPK27
MGCFSSKELQQSKRTILEKPLVDITKIYILGEELGRGNFGLTRKCVEKSTGKTFACKTILKTKLKDEECE
EDVKREIRIMKQLSGEPNIVEFKNAYEDKDSVHIVMEYCGGGELYDKILALYDVGKSYSEKEAAGIIRSI
VNVVKNCHYMGVMHRDLKPENFLLTSNDDNATVKVIDFGCSVFIEEGKVYQDLAGSDYYIAPEVLQGNYG
KEADIWSAGIILYILLCGKSPFVKEPEGQMFNEIKSLEIDYSEEPWPLRDSRAIHLVKRMLDRNPKERIS
AAEVLGHPWMKEGEASDKPIDGVVLSRLKRFRDANKFKKVVLKFIAANLSEEEIKGLKTLFTNIDTDKSG
NITLEELKTGLTRLGSNLSKTEVEQLMEAADMDGNGTIDIDEFISATMHRYKLDRDEHVYKAFQHFDKDN
DGHITKEELEMAMKEDGAGDEGSIKQIIADADTDNDGKINFEEFRTMMRTESSLQPEGELLPIIN
>AtCPK28
MGVCFSAIRVTGASSSRRSSQTKSKAAPTPIDTKASTKRRTGSIPCGKRTDFGYSKDFHDHYTIGKLLGH
GQFGYTYVAIHRPNGDRVAVKRLDKSKMVLPIAVEDVKREVQILIALSGHENVVQFHNAFEDDDYVYIVM
ELCEGGELLDRILSKKGNRYSEKDAAVVVRQMLKVAGECHLHGLVHRDMKPENFLFKSAQLDSPLKATDF
GLSDFIKPGKRFHDIVGSAYYVAPEVLKRRSGPESDVWSIGVITYILLCGRRPFWDRTEDGIFKEVLRNK
PDFSRKPWATISDSAKDFVKKLLVKDPRARLTAAQALSHAWVREGGNATDIPVDISVLNNLRQFVRYSRL
KQFALRALASTLDEAEISDLRDQFDAIDVDKNGVISLEEMRQALAKDLPWKLKDSRVAEILEAIDSNTDG
LVDFTEFVAAALHVHQLEEHDSEKWQLRSRAAFEKFDLDKDGYITPEELRMAQQNKERKWSENPIDEI
>AtCPK29
MLQNQHKTTKNQRNKNIGTKYFLRKKIMGFCFSKFGKSQTHEIPISSSSDSSPPHHYQPLPKPTVSQGQT
SNPTSNPQPKPKPAPPPPPSTSSGSQIGPILNRPMIDLSALYDLHKELGRGQFGITYKCTDKSNGREYAC
KSISKRKLIRRKDIEDVRREVMILQHLTGQPNIVEFRGAYEDKDNLHLVMELCSGGELFDRIIKKGSYSE
KEAANIFRQIVNVVHVCHFMGVVHRDLKPENFLLVSNEEDSPIKATDFGLSVFIEEGKVYRDIVGSAYYV
APEVLHRNYGKEIDVWSAGVMLYILLSGVPPFWGETEKTIFEAILEGKLDLETSPWPTISESAKDLIRKM
LIRDPKKRITAAEALEHPWMTDTKISDKPINSAVLVRMKQFRAMNKLKKLALKVIAENLSEEEIKGLKQT
FKNMDTDESGTITFDELRNGLHRLGSKLTESEIKQLMEAADVDKSGTIDYIEFVTATMHRHRLEKEENLI
EAFKYFDKDRSGFITRDELKHSMTEYGMGDDATIDEVINDVDTDNDGRINYEEFVAMMRKGTTDSDPKLI
R
>AtCPK30
MGNCIACVKFDPDNSKPNQKKKPPRGRQRNPYDDPDGLRTHAPLRVIPMSHQSQISDKYILGRELGRGEF
GITYLCTDRETREALACKSISKRKLRTAVDVEDVRREVTIMSTLPEHPNVVKLKATYEDNENVHLVMELC
EGGELFDRIVARGHYTERAAATVARTIAEVVRMCHVNGVMHRDLKPENFLFANKKENSALKAIDFGLSVL
FKPGERFTEIVGSPYYMAPEVLKRNYGPEVDVWSAGVILYILLCGVPPFWAETEQGVALAILRGVLDFKR
DPWSQISESAKSLVKQMLEPDSTKRLTAQQVLDHPWIQNAKKAPNVPLGDIVRSRLKQFSMMNRLKKKAL
RVIAEHLSIQEVEVIRNMFTLMDDDNDGKISYLELRAGLRKVGSQLGEPEIKLLMEVADVNGNGCLDYGE
FVAVIIHLQKMENDEHFRQAFMFFDKDGSGYIESEELREALTDELGEPDNSVIIDIMREVDTDKDGKINY
DEFVVMMKAGTDWRKASRQYSRERFKSLSLNLMKDGSMHLHDALTGQSIAV
>AtCPK31
MGCYSSKNLKQSKRTILEKPFVDIGKVYILGDELGQGQFGITRKCVEKTSGKTYACKTILKTNLKSREDE
EAVKREIRIMKHLSGEPNIVEFKKAYEDRDSVHIVMEYCGGGELFKKIEALSKDGKSYSEKEAVEIIRPI
VNVVKNCHYMGVMLRDLKPENFLLSSTDKNATVKAIDFGCSVFIEEGEVHRKFAGSAYYIAPEVLQGKYG
KEADIWSAGIILYILLCGKPPFVTEPEAQMFSEIKSAKIDVDSESWKFIDVKAKHLVNRMLNRNPKERIS
AAEVLGHPWMKDGEASDKPIDGVVLSRLKQFRDMNKLKKVALKVIAANLSEEEIKGLKTLFTNIDTDKSG
TITLEELKTGLTRLGSNLSKTEVEQLMEAADVDGNGTIDIDEFISATMHRYRLDRDDHVYQAFQHFDKDN
DGHITKEELEMAMKEHGVGDEVSIKQIITEVDTDNDGKINFEEFRTMMRSGSSLQPQRELLPIK
>AtCPK32
MGNCCGTAGSLAQNDNKPKKGRKKQNPFSIDYGLHHGGGDGGGRPLKLIVLNDPTGREIESKYTLGRELG
RGEFGVTYLCTDKETDDVFACKSILKKKLRTAVDIEDVRREVEIMRHMPEHPNVVTLKETYEDEHAVHLV
MELCEGGELFDRIVARGHYTERAAAAVTKTIMEVVQVCHKHGVMHRDLKPENFLFGNKKETAPLKAIDFG
LSVFFKPGERFNEIVGSPYYMAPEVLKRNYGPEVDIWSAGVILYILLCGVPPFWAETEQGVAQAIIRSVL
DFRRDPWPKVSENAKDLIRKMLDPDQKRRLTAQQVLDHPWLQNAKTAPNVSLGETVRARLKQFTVMNKLK
KRALRVIAEHLSDEEASGIREGFQIMDTSQRGKINIDELKIGLQKLGHAIPQDDLQILMDAGDIDRDGYL
DCDEFIAISVHLRKMGNDEHLKKAFAFFDQNNNGYIEIEELREALSDELGTSEEVVDAIIRDVDTDKDGR
ISYEEFVTMMKTGTDWRKASRQYSRERFNSISLKLMQDASLQVNGDTR
>AtCPK33
MGNCLAKKYGLVMKPQQNGERSVEIENRRRSTHQDPSKISTGTNQPPPWRNPAKHSGAAAILEKPYEDVK
LFYTLSKELGRGQFGVTYLCTEKSTGKRFACKSISKKKLVTKGDKEDMRREIQIMQHLSGQPNIVEFKGA
YEDEKAVNLVMELCAGGELFDRILAKGHYSERAAASVCRQIVNVVNICHFMGVMHRDLKPENFLLSSKDE
KALIKATDFGLSVFIEEGRVYKDIVGSAYYVAPEVLKRRYGKEIDIWSAGIILYILLSGVPPFWAETEKG
IFDAILEGEIDFESQPWPSISNSAKDLVRRMLTQDPKRRISAAEVLKHPWLREGGEASDKPIDSAVLSRM
KQFRAMNKLKKLALKVIAENIDTEEIQGLKAMFANIDTDNSGTITYEELKEGLAKLGSRLTEAEVKQLMD
AADVDGNGSIDYIEFITATMHRHRLESNENVYKAFQHFDKDGSGYITTDELEAALKEYGMGDDATIKEIL
SDVDADNDGRINYDEFCAMMRSGNPQQPRLF
>AtCPK34
MGNCCSHGRDSDDNKEEPRPENGGGGVGAAEASVRASKHPPASPPPATKQGPIGPVLGRPMEDVKSSYTL
GKELGRGQFGVTHLCTQKATGLQFACKTIAKRKLVNKEDIEDVRREVQIMHHLTGQPNIVELKGAYEDKH
SVHLVMELCAGGELFDRIIAKGHYSERAAASLLRTIVQIIHTCHSMGVIHRDLKPENFLLLSKDENSPLK
ATDFGLSVFYKPGEVFKDIVGSAYYIAPEVLRRKYGPEADIWSIGVMLYILLCGVPPFWAESENGIFNAI
LSGQVDFSSDPWPVISPQAKDLVRKMLNSDPKQRLTAAQVLNHPWIKEDGEAPDVPLDNAVMSRLKQFKA
MNNFKKVALRVIAGCLSEEEIMGLKEMFKGMDTDNSGTITLEELRQGLAKQGTRLSEYEVQQLMEAADAD
GNGTIDYGEFIAATMHINRLDREEHLYSAFQHFDKDNSGYITTEELEQALREFGMNDGRDIKEIISEVDG
DNDGRINYEEFVAMMRKGNPDPNPKKRRELSFK
>PtCPK1
MGNCNSLASSSSTTTNHRNPPPSNGGIKVLPPNASPPPRSQFLHHSSAAVGRVLGRPMEDVRNTYTFGREVGRGQFGVTY
LVTHKETKQHFACKSIAKRKLINRDDIEDVLREVQIMHHLTGHRNVVELKGAYEDRHSVNLIMELCEGGELFDRIITKGH
YSERAAANLCRQIVTVVHNCHTMGVIHRDLKPENFLFLSTHEDSPLKATDFGLSVFFKPGDVFKDLVGSAYYVAPEVLRR
NYGAEVDIWSAGVILYILLSGVPPFWGETEQAIFDSILRGHIDFSSDPWPSISSSAKDLVKQMLRADPKERISAVEVLNH
PWMREDGASDKPLDIAVLTRMKQFRAMNKLKKIALKVIAENLSEEEIMGLKEMFKSMDTDNNGTITFEELKAGLPKLGTK
LSESEVRQLMEAADVDGNGTIDYIEFITATMHMNRMEREDHLYKAFEYFDKDKSGYITMEELEQALMKYNMGDSKTIKEI
IAEVDTDHDGRINYEEFVAMMRKGNPELASNRRRK
>PtCPK2
MGNCCVTPTGASSSEKKVKGKKKEKKNPFFGDNYAVINESGNVDKLGVLKEPTGRDILAHYDLGRELGRGEFGVTYLCTD
INTGEKFACKSISKKKLRTAVDIEDVRREVEIMKHLPAHPNIVSLKASYEDDSAVHIVMELCEGGELFDRIVARGHYTER
AAAAVMRTIVEVVQMCHKHGVIHRDLKPENFLFANKKETSALKTIDFGLSVFFKPGERFNEIVGSPYYMAPEVLKRNYGP
EVDVWSAGVILYILLCGVPPFWAETEQGVAQAIIRSVIDFKRDPWPRVSDNAKGLVMKMLNPDPKLRLTAQQVLEHPWIQ
NAKKAPNVPLGETVKARLKQFSVMNKLKKRALRVIAEHLSVEEVAGIKDAFDSMDTGKKGSINLEELRVGLQKLGQHIAD
ADLQILMEAADIDGDGALNYGEFVAISVHIKKMGNDEHLHKAFAFFDRNQSGYIEIEELRESLNDDIDTSSEDVINAIMH
DVDTDKDGRISYEEFATMMKAGTDWRKASRQYSRERFNSLSITLRRDGSLQVAS
>PtCPK3
MGNCCSRGGAQDASTNKEENTEGASPKPAKVAPIGPVLGRPMEDVKSIYSIGKELGRGQFGITHLCTNKVTGEQFACKTI
AKRKLVNKEDVEDVRREVQIMHHLTGQPNIVELKGAYEDKHSVHLVMELCAGGELFDRIIAKGHYTERAAASLLRTIVQI
IHTCHSMGVIHRDLKPENFLLLNKQENSPLKATDFGLSVFYKSAGEVFKDIVGSAYYIAPEVLKRRYGPEADVWSVGVML
FILLSGVPPFWAESEHGIFNAILRGHIDFTSDPWPSISPQAKDLVRKMLTTDPKQRMTAIQVLGHPWIKEDGEAPDTPLD
NAVLSRLKQFKAMNNFKKVALRVIAGCLSEEEIMGLKEMFKGMDTDNSGTITLEELKQGLAKQGTKLSEYEAKQLMEAAD
ADGNGIIDYDEFITATMHMNRMDREELLYTAFQHFDKDNSGYITTEELEQALRDFGMHDGRDIKEIISEVDADNDGRINY
DEFVAMMRKGNPEANPKKRRDDVFV
>PtCPK4
MGLCFSRLSFSKFCSHDIHISSTSDEDSDQPKPPKRPAQEHYNPSPPQPPPVATKPAPSSKTSGKSQTTLTPSSTSNIGS
ILGKPYVDITKIYDLDKELGRGQFGITYLCTEKATQRKYACKSISRGKLVTKKDIEDVKMEILILEHLTGQPNIVEFRGA
YEDKQNLYLIMELCSGGELFDRIIAKGSYSEMEAATIIRQIVNVVHVCHFMGVMHRDLKPENFLLASKDDKAPIKATDFG
LSVFIEEGKVYSDIVGSAYYIAPEVLKRSYGKEIDVWSAGIILYILLSGVPPFWAETEKGIFDAVLEGNLDLQSPPWPNI
SSSAKDLIRKMLTRDPKRRITAAQALEHPWMKVDGDASDKPIDSAVLIRMKQFRAMNKLKKLALKVIAENLSEEEIKGLK
QMFNNMDTDESGTITYDELKSGLSRLGSKLSGVEIKQLMDAADVDKSGTIDYLEFITATMHRHRLEMEENLYKAFQYFDK
DGSGFISRDELRQAMAQYGMGDDATINEVIEDVDTDKDGKINYEEFASMMRKGTQDYEINLI
>PtCPK5
MGNCNSLPSSSSTTTTSTTTDHHNTPPNGVIKVLPPTATPPPRSQHHHHSSASGSTAVGRVLGRPREDVRNTYIFGRELG
RGQFGVTYLVTHKETKQHFACKSIASRKLINRDDIEDVRREVQIMHHLTGHRNIVELKGAYEDQHSVNLIMELCEGGELF
DRIIAKGHYSERAAANLCRQIVTVVHNCHTMGVIHRDLKPENFLFLSTHEDSPLKATDFGLSVFFKPGDVFKDLVGSAYY
VAPEVLRRNYGAEVDIWSAGVILYILLSGVPPFWGDTEQVIFDSILRGHIDFSSDPWPSISSSAKDLVKQMVRADPKERI
SAVEVLNHPWMREDGASDKPLDIAVLTRMKQFRAMNKLKKVALKVIAENLSEEEIMGLKEMFKSMDTDNNGTITFEELKA
GLPKLGTKLSESEVRQLMEAADVDGNGTIDYIEFITATMHMNRMEREDHLYKAFEYFDKDKSGYITMEELEQALVKYNMG
DTKTIKEIIAEVDTDHDGRINYEEFVAMMRKGNPELAPTRRRK
>PtCPK6
MGCFSSKEKAPRPDANGCTYRPSTTGYSRQQQPQYHQSQQKAVAPQIQTQSPPRRPQQTQQKTPTRPVPKVDTILGKPFE
DIKQLYTLSKELGRGQFGITYLCTENATGHSYACKSILRRKLVNKKDGDDIKREVNIMQHLSGQPNTVEFRGVYEDSQSV
HLVMELCAGGELFDRIIAKGHYSERDAAKIFREIVNVVHACHFMGVMHRDLKPENFLLSSKDEGASLKATDFGLSVFIEE
GKVYRDIVGSAYYVAPEVLRRSYGKEIDIWSAGVILYILLSGVPPFWAENERGIFDAILQGDIDFESQPWPSITNSAKDL
VRRMLTQDPNKRITSAQVLEHPWIKDGGADRPIDSAVLSRMKQFRAMNKLMKLALKVIAENLSEEEIKGLKAMFTNMDTD
KSGTITYEELKTGLARLGSKLSEAEVKNLMEAADVDGNGSIDYIEFISATMHRYKLERDEHLYKAFQYFDKDSSGYITRD
ELELAMKEYGMGDESSIKEIIAEVDADNDGRINYEEFCAMMRSGTPHAPSLY
>PtCPK7
MGNTCRGSFKGKLYQGYNQPDEQSTTTASNSKRNASSDHSNSEYSISSLTPQELNPKKDSNLPLISPTKKDTIMRRGVDN
QAYYVLGHKTANIRDLYTLGRKLGQGQFGTTYLCTDISTGIEYACKSISKRKLISKEDVEDVRREIQIMHHLAGHKNIVT
IKGAYEDQLYVHIVMELCSGGELFDRIIQRGHYTERKAAELTKIIVGVVEACHSLGVMHRDLKPENFLLVNKDDDFSLKA
IDFGLSVFFKPGQVFTDVVGSPYYVAPEVLLKQYGPEADVWTAGVILYILLSGVPPFWAETQQGIFDAVLKGYIDFDSDP
WPVISDSAKDLIRKMLCSQPSERLTAHEVLCHPWINDNGVAPDRALDPAVLSRLKQFSAMNKLKKMALRVIAESLSEEEI
AGLKEMFKAMDTDNSGAITFDELKAGLRRYGSTLKDVEIRDLMDAADVDNSGTIDYGEFVAATVHLNKLEREEHLVAAFQ
YFDKDGSGYITVDELQQACAEHNMTDVLLEDIIKEVDQDNDGRIDYGEFVAMMQKGNAGIGRRTMRNSLNMSMRDAPGAL
>PtCPK8
MGACFSTIKVSGSNSNNNVIHSRKEPTKPQTKTTKATTATRKKQEVVHHHQNNKNVNNEAEKKLKVKEKQSSKAIPCGKR
TDFGYDKDFDMRYTIGKLLGHGQFGYTYVAIDKANGDRVAVKRIEKNKMVLPIAVEDVKREVKILRELTGHENVVQFYNA
LEDDSYVYIVMELCEGGELLDRILSKKDSRYTEKDAAVVVRQMLKVAAECHLHGLVHRDMKPENFLFKSTKGDSPLKATD
FGLSDFIKPGRKFQDIVGSAYYVAPEVLKRKSGPESDVWSIGVITYILLCGRRPFWDKTEDGIFKEVLKNKPDFRRKPWP
TISTSAKDFVNKLLVKDPRARLTAAQALSHPWVREGGVASEIPIDISVLSNMRQFVKYSRLKQFALRALASTIDEEELAD
LKDQFDAIDVDKNGAISLEEMRQALAKDLPWKLKESRVLEIVQAIDSNTDGLVDFTEFVAAALHVHQLQEHNSEKWQLRS
QAAFEKFDIDRDGYITPEELRMHTGLRGSIDPLLEEADIDKDGKISLSEFRRLLRTASMSSRNVPSPSGHRKSHKI
>PtCPK9
MGKCFSRSCSHDIPISSSSDDAYYQPTPPKRPPLPPTLTTPSSKTSGTSQTIVTSSSNIGPILGKPYVEITTIYDLDKEL
GRGQFGITYLCTEKASGRMYACKSISRRKLVKVKDIEDVKREILILQHLTGQPNIVEFKGAYEDKQNLHLIMELCSGGEL
FDRILAKGSYSESEAATIIRQIVNVVHACHFMGVMHRDLKPENFLLASKDPNALIKATDFGLSVFIEEGKVYNDIVGSSY
YVAPEVLKRSYGKEIDVWSAGIILYILLSGVPPFWAEAEKGIYEAILNGNLDLQSKPWPKISPSAKDLIKKMLTRDPKSR
ITAAQALDHPWMKVGGEASNTLIDSVVLIRMKQFRAMNKLKKLALKVIAENLSEEEIKGLRQMFNNMDTDRSGTITYEEL
KSGLLRLGSKLTEVEIKQLMDGADVDNNGTIDYVEFITATMHRHRLEKEENLYKAFQYFDKDNSGFITRDELRQAMSQYG
MGDEATIDEVIEDVDTDKDGNINYEEFATMMRK
>PtCPK10
MGNCCVTPSGNPEKTKHKKKHNRYALDYGLHDGGHKLIVLKDPTGKELEQRYELGTELGRGEFGITYLCTDKDTGENFAC
KCISKKKLKTDIDIEDVRREVEIMKRMPQHPNLVTLKDTYEDDNAVHLVMELCEGGELFDRIVARGHYTERAAAGVTKTI
VEVVQICHEHGVMHRDLKPENFLFGNKKENAPLKAIDFGLSVFFKPGERFTEIVGSPYYMAPEVLKRNYGQEVDVWSAGV
ILYILLCGVPPFWAETEQGVAQAIIRSVVDFKRDPWPKVSDNAKDLVRKMLDPDPKCRLTAQQVLDHPWLQNAKKAPNVS
LGETVRSKLKQFSIMNKLKKRAMRVIAEHLSVEEAAGIKEGFQLMDTGNKGKINIDELRVGLQKLGQQVLESDLQILMEV
GDTDRDGYLDYGEFVAITVHLKKMGNDEHLRQAFKFFDQNQSGYIEIDELRGALADEVDGSNEEVINAIINDVDTDKDGK
ISYEEFTTMMKAGTDWRKASRQYSRERFNSLSLKLMRDGSLKLANEGR
>PtCPK11
MGNTCVGPNLGNNGFFNTVTAAIWRSRPPEDRLHLPKGEDSSKNNGDSEAGPVGGSKKSEGSKKGSNDHPPILVQNTPPE
PVKMPNEAPPPKVIEHEKSIKQEMREVGIGQPGEEQKGKKPTHVKRVSSVALQMESVLGRKTGNLKDIYSLGRKLGQGQF
GTTFLCIEKATGKEFACKSIAKRKLTTQEDVDDVRREIQIMHHLEGHPNVIKIVDAYEDAVAVHVVMELCSGGELFDRIV
RRGHYTEKQAAELARLIVGVVEACHSLGVMHRDLKPENFLFVSQEEESPLQTIDFGLSVFFRPGETFTDIVGSPYYVAPE
VLRKLYGPKCDVWSAGVIIYILLSGVPPFWDETEQGIFEQVLKGELDFESEPWPNISESAKDLVRKMLVRDPKRRLTAHE
VLCHPWVQMEGVAPDRPLDSAVLSRLMQFSAMNRLKKIVIRVIAESLSEEEIAGLKEMFKMIDADNSGHITLEELKTGLE
KVGANTKDSEIAGLMQAADVDNSGTIDYGEFVAAMLHLNKIEKEDHLYAAFSYFDQDGSGYITKDELQQACEKFGLGDVQ
LDEIIREVDQDDDGRIDYSEFVAMMQDTGFGQTRSQIT
>PtCPK12
MGNNNCIGSRVSRDGIFQTISSSVWWARSKDCLITYNKKENVDGLSLNRVQEPPFHAQNKPPEQMKIAKEEIINQVPSPP
KPKENATVASEIIMEVEESRPAKPASDKEVKKPAEPTRPSKPLVTRTPSAGLQVDSVLKTRTGHLKDYYNLGRKLGRGQF
GTTFLCVEKATGKEYACKSIAKRNLLTADDVEDVRREIQIMHHLAGHPNVISINGAYEDAVAVHVVMELCAGGELFDRII
KRGHYTERKAAQLTRTIVGVIEACHSLGVMHRDLKPENFLFVNEREDSPLKAIDFGLSVFFKPGEILNDVVGSPYYVAPE
VLRKRYGPEADVWSAGVMVYILLCGVPPFWAEKEHDIFEEVLHGHLDFTSNPWPKVSASAKDLIRRMLVRDPKKRLTAHE
VLCHPWVRDDGVAPDKPLDPAVLSRLKQFSAMNKIKKMALRIIAENLSEEEIAGLKEIFKMIDTDNSGQITFEELKVGLR
RFGANLTEAEIYSLLRAADVDNSGTIDYKEFIAATLHLHKVEKEDHLFAAFSYFDKDDSGYITIDELQQACNEFGMDDVH
LEEMIREVDQDNDGRIDYNEFVAMMQRGNTELVKNG
>PtCPK13
MGSCVSTPANLGQIISKRSSHNVRKPLPSPDQNDSVVQTPRALQIASVIKEPTGHNIHEKYTFGKELGRGEFGITYHCFD
IKTGEKYACKTISKSKLKSEIDVEDVRREVEIMRHLPKHPNIVSFREAYEDRDAVHLVMELCEGGELFDRIISKGHYSER
AAAMVTKTILEIVKVCHDHGVIHRDLKPENFLFADASESSQLKAIDFGLSIFFEPGQRFREIVGSPYYMAPEILRRNYGP
EVDVWSTGVILYILLCGVPPFWAETEEGIAHAIVRGEIDFARDPWPKVSEEGKDIVKKMLDQNPYNRLTVEEVLENPWIQ
NASDVPNISLGENVRTKIKQFSLMNRFKKKALRVVADSLPDEQVDKIKQMFHMMDTDHNGDLSFQELKDGLNKFGHSVPD
PDVKLLMDAADADGNGSLSCEEFVAVSVHLKRISSDKHLTQAFRFFDKDQNGFIEFDELREAMSNDDLGPNNEQVIKDII
FDVDLDKDGRISYNEFKAMMKSGLDWKMGSRQYSRAMMKALSINLLKNESKQLK
>PtCPK14
MGACFSTINISGSNSNNNTKANHNRKEPTKPQTRTTKAATRKKQEVVHHHHQINKNVNNEAEKKLKVKEKQSSKAIPCGK
RTDFGYDKDFDIRYTIGKLLGHGQFGYTYVATDKGNGDRVAVKRIDKNKMVLPIAVEDVKREVRILQELTGHENVVQFHN
AFEDDSYVYIVMELCEGGELLDRILAKKDSRYTEKDAAVVVRQMLKVAAECHLHGLVHRDMKPENFLFKSTKEDSPLKAT
DFGLSDFIKPGRKFKDIVGSAYYVAPEVLKRNSGPESDVWSIGVITYILLCGRRPFWDKTEDGIFKEVLRNKPDFRRKPW
PTISTSAKDFVQKLLVKDPRARLTAAQALSHPWVREGGDASEIPIDISVLSNMRQFVKYSRLKQFALRALASTIDEEELA
DLKDQFDAIDVDKNGAISLEEMRQALAKDLPWKLKESLVLEIVQAIDSNTDGLVDFTEFVAAALHVHQLEEHNSEKWQLR
SQAAFEKFDIDRDGYITPEELRMHSGLRGSVDPLLEEADIDKDGRISLSEFRRLLRTASMSSQNVPDPSGHRNSKKL
>PtCPK15
MGNTCVGPSISKNGFFQSVSAAMWRTRSPDDSISQTNGESVHELEAVSRESEPPLPVQSKPPEQMTIPKPEAPEKSEKSD
EPAKPKKPPQVKRVSSAGLRTESVLKTKAGNLKEFFSLGKKLGQGQFGTTFLCVEKATKKEFACKSIAKRKLLTDEDVED
VRREISIMHHLAGHPNVISIKGAYEDAVAVHVVMEICAGGELFDRIIKRGHYTERKAAELTRTIVGVVEACHSLGVMHRD
LKPENFLFVNQKEDSLLKTIDFGLSIFFKPGERFHDVVGSPYYVAPEVLKKRYGPEADVWSAGVIIYILLSGVPPFWAET
EQEIFEQVLHGDLDFSSDPWPSISESAKDLVRRMLVRDPRRRLTAHEVLCHPWVHEDGVAPDKPLDSAVLSRLKQFSAMN
KLKKMALRIIAETLSEEEIAGLKEMFKMIDSDGSGQITFEELKAGLKRVGANLKESEIYDLMQAADVDNSGTIDYGEFIA
ATLHLNKIERQDHLFAAFSYFDKDGSGYITPDELQQACEEFGIGDVRLEEMIKEVDQDNDGRIDYNEFVAMMQKGNVAGP
ARKGLEHSFSINFREALKL
>PtCPK16
MGNCCFTPSGASSSEKKVKGKKKKQNPFFGDSYAVTNGSGDVDKLWVLKEPTGRDILAHYDLGRELGRGEFGITYLCTDV
NSGDKFACKSISKKKLRTAVDIDDVRREVEIMKHLPAHPNIVTLKASYEDDTAVHIVMELCEGGELFDRIVARGHYTERA
AAAVMRTIVEVVQMCHKHGVMHRDLKPENFLFANKKETAVLKAIDFGLSVFFKPGERFNEIVGSPYYMAPEILKRNYGPE
VDVWSAGVILYILLCGVPPFWAETEQGVAQAIIRSFIDFKRDPWPRVSDNAKDLVKKMLNPDPKLRLTAQQVLEHPWIQN
AKKAPNVPLGETVRARLKQFSVMNKLKKRALRVIAEHLSVEEVAGIKEAFDMMDTGKRGSINLEELRVGLQKLGQNIADA
DLRILMEAADVDGDGALNYGEFVAISVHIKKMGNDEHLHKAFAFFDRNQSGYIEIEELRESLNDDVDTNNEDVINAIMHD
VDTDKDGRISYEEFATMMKAGTDWRKASRQYSRERFNNLSITLRRDGSLQAAT
>PtCPK17
MGNCCSRGGAQDASANKDDTTEGTNRTNGQLDAPSTTPPSPPPGASPKPAKVTPIGPVLGRPMEDAKSIYTIGKELGRGQ
FGITHLCTNKVTGEQFACKTIAKRKLVNKEDVEDVRREVQIMHHLTGQPNIVELKGAYEDKHSVHLVMELCAGGELFDRI
IAKGHYTERAAASLLRTIVQIVHTCHSMGVIHRDLKPENFLLLNKHENSPLKATDFGLSVFYKSGEVFKDIVGSAYYIAP
EVLKRRYGPEADIWSVGVMLYILLSGVPPFWAESEHGIFNAILRCHIDFTSDPWPSISPQAKDLVRKMLASDPKQRMTAI
QVLSHPWIKEDGEAPDTPLDNAVLSRLKQFKAMNNFKKVALRVIAGCLSEEEIMGLKEMFKGMDTDNSGTITLEELKQGL
AKQGTKLSEYEVKQLMEAADADGNGTIDYDEFITATMHMNRMDREEHLYTAFQHFDKDNSGYITTEELEQALREFGMHDG
RDIKEIISEVDADNDGRINYDEFVAMMRKGNPEANPKKRRNDVFV
>PtCPK18
MGNTCVGPSISRNGFFQSVSAAMWRNRSPDDSMSQTNGESVHEHEAASRELESPLPVQSKPPEQMTIPKPEEPEKPVKSE
EPAKPKKPLQVKRVSSAGLRTEYVLTTQAGNLKEFYSLGKKLGQGQFGTTFLCVEKATKKEFACKSIAKRKLLTDEDVED
VRREIQIMHHLAGHPNVISIKGAYEDAMAVHVVMELCAGGELFDRIIQRGHYTERKAAELTRTIVGVVEACHSLGVMHRD
LKPENFLFVNEKEDSLLKTIDFGLSIFFKPGERFSDVVGSPYYVAPEVLKKRYGPEADVWSAGVIVYILLSGVPPFWAEN
EEGIFEQVLHGDLDFSSDPWPSISESAKDLVRRMLIRDPRRRLTAHEVLCHPWVQEDGVAPDKPLDSAVLSRLKQFSAMN
KFKKMALRVIAETLSEEEIAGLKEMFKMIDTDGSGHITFEELKAGLKRFGANLKESEIYDLMQAADVDNSGTIDYGEFIA
ATLHLNKIERDDHLFAAFSYFDKDGSGYITPDELQKACEEFGWEDVRLEEMIREVDQDNDGRIDYNEFVAMMQKGNVASP
ARKGLEHSFSINFREALKL
>PtCPK19
MGNCNTCVRPDTSPEDTETHQTKTKKPKKSNPYSEDFPHHQTTTNNRSSPAPIRVLKDSSVPLSHRPRISDKYILGRELG
RGEFGITYLCTDRENKEALACKSISKRKLRTAVDIEDVRREVAIMSTLPEHPNIVKLKATYEDYENVHLVMELCEGGELF
DRIVARGHYSERAAAHVARTVAEVVRMCHANGVMHRDLKPENFLFANKKENSALKAIDFGLSVFFKPEERFSEIVGSPYY
MAPEVLKRNYGPEVDVWSAGVILYILLCGVPPFWAETEQGVALAILRGVIDFKREPWPQISESAKSLVRQMLEPDPRKRL
NAQQVLEHPWLQNAKKAPNVPLGDIVRSRLKQFSVMNRFKKKALRVIAEHLTVEEVEVIRDMFALMDTDNDGKVTYEELR
TGLRKVGSQLAEPEIKMLMEVADVDGNGVLDYGEFVAVTIHLQKMENDEHFRRAFMFFDTDGSGYIELDELRGALADEYG
ETDNDVLNDIMREVDTDKDGCISYEEFVAMMKAGTDWRKASRQYSRERFKSLSLNLMKDGSLHLHDAFTGQSVAV
>PtCPK20
MNEETTRPPPPSTAEPAPAPRARPTIRKPTTSVLPHQTPRLRDHYLLGKKLGQGQFGTTYLCTHKASNNLYACKSIPKRK
LLCKEDYEDVYREIQIMHHLSGQPNVVQIKDTYEDPMFVHLVMELCEGGELFDRIVERGQYSEKEAANLIKNIIGVVEYC
HSLGVMHRDLKPENFLFDKPGDDAKLKTTDFGLSVFYKPGQYFYDVVGSPYYVAPEVLLKYYGPQADVWSAGVILYILLS
GVPPFWAETESGIFRQILQGKLDLESDPWPNISESAKDLVRKMLERDPRQRITAHEVLCNPWIVDDRVAPDKPLDSAVLS
RLKQFSAMNKLKKMALRVIAERLSEEEIGGLKELFKMIDTDNSGTITFEELKHGLKRVGSQMTEAEIKTLMDAADIDNSG
TIDYGEFLAATLHLNKMDREDNLVAAFSYFDKDGSGYITIDELQQACKDFGLGDVHLDETIKEIDLDNDGRIDYGEFAAM
MRKGDGGVGRTRTMRNNLNFNLADAFGVDALGMKDATSDAD
>PtCPK21
MGNCNTCVRPDTTTEDTNEHQTRNKKSKNHKKSNPYSEDYPHHQTTTNNRSSPAPIRVLKDSSVSLSQRPRISDKYILGR
ELGRGEFGITFLCTDRETKESLACKSISKRKLRTAVDIEDVRREVAIMSTLPEHPNIVKLRATYEDFENVHLVMELCEGG
ELFDRIVARGHYSERAAAHVARTIAEVVRMCHANGVMHRDLKPENFLFANKKENSVLKAIDFGLSVLFKPGERFSEIVGS
PYYMAPEVLRRNYGPEVDVWSAGVILYILLCGVPPFWAGMSVKTEQGVALAILRGVIDFKREPWPQISENAKSLVRQMLE
PDPSKRLNAQQVLEHPWLQNAKKAPNVPLGDIVRARLKQFSVMNRFKKRALRVIAEHLSVEEVEVIRDMFALMDTDNDGK
VTYEELRTGLRKVGSQLAEPEIKMLMEVADVDGNGVLDYGEFVAVTIHLQKMENDEHFRRAFMFFDKDGNGYIELDELRE
GLADEYGETDDDVLNDIMREVDTDKDGCISYEEFVAMMKAGTDWRKASRQYSRERFKSLSLNLMKDGSLHLHDALTGQSV
AV
>PtCPK22
MGNCCVTPPGVPDHEKKKHKKKQNPFALDFGHHNRGTNHKLIVLRDPTGKEIEQRYELGRELGRGEFGITYLCTDKETGE
NFACKSISKKKLRTAVDIEDVRREVEIMKQMPQHPNLVTLKDTYEDDSAVHLVMELCEGGELFDRIVARGHYTERAAAAV
TKTIVEVVQICHEHGVMHRDLKPENFLFGNKKENAPLKAIDFGLSVFFKPGERFTEIVGSPYYMAPEVLKRNYGPEVDVW
SAGVILYILLCGVPPFWAETEQGVAQAIIRSVIDFKRDPWPKVSENAKDLVRKMLDPDPKRRLTAQQVLDHPWLQNAKKA
PNVSLGETVRTRLKQFSVMNKLKKRALRVIAEHLSVEEVAGIKEGFQLMDTGNKGKINIDELRVGLQKLGQQVPEIDLQI
LMEVGDADRDGYLDYGEFVAITVHLRKMGNDEHLRKAFEFFDQNQSGHIEIDELRDALADEVDGSNEDVINAIIHDVDTD
KDGKISYEEFAAMMKAGTDWRKASRQYSRERFNNLSLKLMKDGSLKLTSEGR
>PtCPK23
MGNTCVGPNLGNKGFLNSVTAAIWRSRPPEDRLPPPKGGDGSNNNGDSNAGLIGGSKKSEGSRKGSTDHPSMPVQNTPPE
PVKMLNEALPPPKFIEHEKSIKPEMRDVGIGKPGEEQKGKKPTHVKRVSSIALQMESVLGRKTGNLKDIYSLGRKLGQGQ
FGTTFLCVEKATGKEFACKTIAKRKLTTPEDVEDVRREIQIMHHLEGHPNVIRIVDAYEDAVAVHVVMELCSGGELFDRI
VQRGHYTEKKAAELARLIVGVVEACHSLGVMHRDLKPENFLFVSQEEDSPLKTIDFGLSVFFRPGETLTDVVGSPYYVAP
DVLRKLYGPKCDVWSAGVIIYILLSGVPPFWDESEQGIFEQVLKGELDFESEPWPNISESAKDLVRKMLVRDPKKRLTAH
EVLCHPWVKMEGVALDRPLDPAVLSRLKKFSAMNKLKKIAIRVIAESLSEEEIAGLKEMFKMIDTDSSGHITLEELKTGL
ERVGANIKDSELAGLMQAADVDNSGTIDYGEFIAAMLHLNKIVKEDHLYSAFSYFDKDGSGYITQDELQQACEQFGLGDV
QLEEIIREVDQDNDGRIDYSEFVAMMQDTGFSQTRSQIT
>PtCPK24
MGNSNCIGSRFSKDGLFQTISSSIRWSRSTDGSIIHSKRENGEGLSLTKVQELPVHAQRKPPEQMKIVKEETKQVTLPAS
PKEGAAKPSEIVMKVKEESKPAQPASDKEEKKPAVPTGPNKPLVKRTPSAGLQVDSVLKTRTGHLREYYNLGRKLGHGQF
GTIFLCAEKATGKEYACKSISKRKLLTSDDVVDVRREIQIMHHLAGHPNVVSIKGAYEDEVAVHVVMELCAGGELFDRII
KRGHYTERKAAQLTRTIVGVIEACHSLGVMHRDLKPENFLFVNESEDSPLKAIDFGLSVFFKPGEIFNDVVGSPYYVAPE
VLRKRYGPEADVWSAGVIVYILLCGVPPFWAEKEHDIFEEVLHGDLDFTSDPWPNISASAKDLVRRMLVRDPKKRLTAHE
VLCHPWVHDDGVAPDKPLDPAVLSSLKQFSAMNKIKKMALRIIAENVSEEEIAGLKEIFKMIDTDNSGQITFEELKVGLR
RFGANLSEAEIYSLLRAADVDNSGTIDYKEFIAATLHLNKVEREDRLFAAFSYFDKDNSGYITIDELQQACNEFGMDDVH
LEEMIREVDQDKDGRIDFNEFVAMMQKGNAELGKNGLQGNNFGIGFREALSVY
>PtCPK25
MGNCCRSPAAVAREDVKSSFSGQDHGKKNSTAKKTPQPIRVLTGVPKENIEERYLVDRELGRGEFGVTYLCIERDSRELL
ACKSISKRKLRTAVDIEDVRREVAIMKHLPKNSSIVSLKEACEDDNAVHLVMELCEGGELFDRIVARGHYTERAAAAVTR
TIVEVVQLCHKHGVIHRDLKPENFLFANKKENSPLKAIDFGLSIFFKPGERFSEIVGSPYYMAPEVLKRNYGPEIDIWSA
GVILYILLCGVPPFWAESEQGVAQAILRGIIDFKRDPWPNISESAKSLVRQMLEPDPKLRLTARQVIEHPWLQNAKKAPN
VPLGDVVKSRLKQFSMMNRFKRKALRVIADFLSIEEVEDIKEMFMKMDTDGDGIVSVEELKTGLRNFGSQLAESEVQMLI
EAVDTNEKGKLDYGEFVAVSLHLQRMANDEHIHKAFSYFDKDGNGYIEPDELRDALMEDGADDCTDVANDIFQEVDTDKD
GRISYDEFVAMMKTGTDWRKASRHYSRGRFNSLSMKLMKDGSLNLGSE
>PtCPK26
MDDQPKPSSSSAPPLSSRPKWVLPYKTQNLRDHYSIGRKLGQGQFGTTFLCTHKTSGKKYACKSIPKRKLLCKEDYEDVW
REIQIMHHLSEHPHVVRISGAYEDISCVHLVMELCEGGELFDRIVKKGHYSEKEAAKLMKTIVGVVEACHSLGVMHRDLK
PENFLLHSVEEDAPLKATDFGLSVFYKPGETFCDVVGSPYYVAPEVLRKHYGPEADVWSAGIILYILLSGVPPFWAETEI
GIFKQILQGKLDFESEPWPSISDSAKDLIRKMLERNPKKRLTAHEVLCHPWIVDDRIAPDKPLDSAVLSRLKQFSAMNKL
KKMALRVIADRLSEEEIGGLKELFKMIDTDNSGTITFDELKDGLRRVGSELMESEIKDLMDAADIDNSGTIDYGEFLAAT
VHLNKLEREENLVSAFSFFDKDSSGYITIDELQQACKEFGLSELHLDEMIKEIDQDNDGQIDYGEFAAMMRKGNGGIGRR
TMRSTFNLGDALGLTTNGSKTSD
>PtCPK27
MNEETSRAPPPQQRPSSAAPPASRARPTTRKPATSVLPHQTPRLRDHYLFGKKLGQGQFGITYLCTHKASSALYACKSIS
KRKLLCREDYEDVYREIQIMHHLSGQPNVVQIKDTYEDSMFVHLVMELCAGGELFDRIVAKGHYSEKEAAKLTKNIIGVV
EYCHCLGVMHRDLKPENFLFDKPGDDAKLKTTDFGLSVFYKPGQYFYDVVGSPYYVAPEVLLKHYGPQADVWSAGVILYI
LLSGVPPFWAETDSGIFRQILQGKLDLESDPWPNISESAKDLIRKMLDRDPKQRITAHEVLCNPWIVDDRVAPDKPLDSA
VLSRLKHFSAMNKLKKMALRVIAERLSEEEIGGLKELFKMIDTDNSGTITFEELKHGLKRVGSQMTETEIKDLMDAADID
NSGTIDYGEFLAATLHLNKMEREDNLVAAFSYFDKDGSGYITIDELQQACKDFGLGDVHLDETIKEIDQDNDGRIDYGEF
AAMMRKGDGGVGRTRTMRSNLNFNLADALGVENATSDAK
>PtCPK28
MGCCGSKGNAPTPDVNGYRGPATGYPRQTNQQQQPQYHPSQQKVTVPQIQTQTPPTRPQQTQQQTPTRPAPDTILGKPFE
DIKQHYTLGKELGRGQFGVTYLCTENSTSHTYACKSILKRKLVNKNDKEDMKREVHIMQDLSGQPNIVEFRGAYEDRQSV
HLVMELCAGGELFDRIIAKGHYSERDAAKICREIVNVVHACHFMGVMHRDLKPENFLLSSKAEGAKLKATDFGLSVFIEE
GKVYRDIVGSAYYVAPEVLRRSYGKEIDIWSAGVILYILLSGVPPFWAENEKGIFDAILQGDIDFESDPWPSISNSAKDL
VRRMLTQDPKKRITSTQVLEHPWIKEGGADKPLDSAVLSRMKQFRAMNKLKKLALKVIAENLSEEEIKGLKTMFTNMDTD
KSGTITYEELKTGLARLGSKLSEAEVKQLMEAADVDGNGSIDYIEFISATMHRYKLERDEHLYKAFQYFDKDSSGYITRD
ELESAMKEYGMGDEATIKEIIAEVDADNDGKINYEEFCAMMRSGTQHAGKLF
>SlCPK1
MGNTCIGPKLGNNGFLQSVTAAVWKTRQQQHLPLANKGDSNSHKTQEHSSVGSSLNVDGN
DANRFGGTQSTPPPHLKISGNDTNEKNSSPNVSNKPVEGVKQNKPSHVKRVSSIGLKIDS
VLGRKTGNLKEIYSLGRKLGQGQFGTTYLCVDKVHGREMACKSIAKRKLNTEEDVEDVRR
EIQIMHHLAGHPSVVQIVGAYEDAVEVHVVMELCAGGELFDRILQRGHYSEKKAAELARV
IVGVVEACHSMGVMHRDLKPENFLFINQDEDSHLKTIDFGLSVFFKPGEIFTDVVGSPYY
VAPEVLRKHYGSECDIWSAGVIIYILLSGVPPFWEETEQGIFEQVLRGELDFVSEPWPSI
SESAKDLVRKMLVRDPKKRLTAHEVLCHPWVRVGGVAPDKPLDSAVLTRLNQFSAMNKLK
KIAVRVIAESLSAEEIAGLKEMFKMIDTDNSGNITLEELKKGLERVGADLKDSEITSLMQ
AADTDNSGTIDYGEFIAAMLHLNKIQKEDHMYAAFSYFDQDGSGYITKDELQQACEKFGM
SNIPIEELMREVDQDNDGRIDYNEFVAMMQDTGLGELGSRRR
>SlCPK2
MGNNCVHAKISKDGFFSSSWWSRSPEMIAYEKKESSFQEGVDVVQSNPPELAKIESRKSD
VIGTEQVMIVVTDEKKDAWMIKSEEMITITVDLKQEKTSNAKTKKKPHNVKRMASAGLQV
DSVLKTKTGHLKEHYNLGEKLGHGQFGTTFLCIEKGTGKKYACKSIAKRKLLTDEDVDDV
RREIQIMHHLSGHQNVISIKGAYEDAVAVHVVMELCTGGELFDRIIKRGHYSERQAAELA
RTILGVVEACHSLGVMHRDLKPENFLFVNEEEDSPLKTIDFGLSMFFKPGQIFDDVVGSP
YYVAPEVLRKRYGPEADIWSAGVIIYILLSGVPPFWGESEEEIFDEVLHGDIDFDLDPWP
KISQGAKDLVRRMLIRDPKKRLTAHEVLCHPWVQIDGVAPDKPLDSAIFTRLTQFSAMNK
LKKMAIRVIAERLSEEEIAGLKEMFKMIDTDNSGQITFDELKIGLKKFGTNLNESEIRDL
MKAADIDNSGTIDYGEFVAAMLHANKIEKEDYLFAAFSYFDKDGSGYITADELQKACEEF
GIEDVHLEEIIQEADQDNDGRIDYNEFVAMMHKGNADLGKKRLPNNFNIGYREPMLAC
>SlCPK3
MGNCCVKPGKSAEKKNKKNNSKPNPFSIDYGGTKHASGSGNKLVVLKEPTGQNIHDKYDL
GHELGRGEFGVTYLCTDLEGGEKYACKSISKKKLRTAVDIDDVRREVEIMKHLPVHPNIV
TLKDTYEDDNAVHIVMELCEGGELFDRIVARGHYTERAAAGILKTVVEVVQMCHRQGVMH
RDLKPENFLFGNKKETAPLKAIDFGLSVFFKPGERFNEIVGSPYYMAPEVLKRNYGPEVD
VWSAGVILYILLCGVPPFWAETEQGVAQAIIRSVIDFKRDPWPKVSDNAKDLVKKMLDPD
PTRRLTAHQVLEHPWLHNIKKAPNVSLGETVKARLKQFSVMNKLKKKALTVIAEFLSAEE
VAGMKEAFEMMDTGKKGKINLNELKDGLQKLGHQIPDADLHILMEAADVDGDGSLNYPEF
VAVSIHLRKMANDEHLHKAFSFFDKNQSGFIEIEELRSALRDEDDSNSEEVTNAIMHDVD
TDKDGRISYEEFAAMMKAGTDWRKASRQYSRERFNSLSLKLMREGSLQVENKV
>SlCPK4
MGNCCSSGEEQQPNETTNNNNNNEINNPKNVENNSSTQHNNLDQSSTTPTPTKTSPSPSS
KPSKQSPIGLVLGRPMEDVRSTYTIGKELGRGQFGVTHLCTQKQTNEQYACKTIAKRKLV
SKEDIEDVRREVQIMHHLTGQENIVQLKGAYEDKHSVHLVMELCAGGELFDRIIAKGHYT
ERAAASLLRTIVQIVDTCHSMGVIHRDLKPENFLLLSKDENAPLKATDFGLSVFYKQGDV
FKDIVGSAYYIAPEVLKRRYGPEVDIWSIGVMLYILLCGVPPFWAENENGIFNAILRGHI
DFSSDPWPSISSGAKDLVRKMLTVDPRQRLTAMQVLNHSWIKEDGEAPDTPLDNAVLHRL
KQFRAMNKFKKVALRVIAGCLSEEEIMGLKQMFKNMDTDNSGTITLEELKQGLAKQGTKL
SDYEIKQLMEAADVDGNGTIDYEEFITATVHMNKMDREEHLYTAFQYFDKDHSGYISREE
LEQALREFGMDDENDLREIINEVDTDHDGRINYDEFVAMMKKGNPEAATMNPRKRRDSFV
A
>SlCPK5
MGNACRGSFGGKTFQGYPQPQDHSESNSNPKHNSDSPNPKKEQQPLVTMNRTSTNQSYYV
LGHKTPNIRDLYTLGRKLGQGQFGTTYLCTELSSGIDYACKSIAKRKLISKEDVEDVRRE
IQIMHHLAGHKNIVSIKGAYEDPLYVHIVMELCGGGELFDRIIQRGHYTERKAADLTKII
VGVVEACHSLGVMHRDLKPENFLLVNKDDDFSLKAIDFGLSVFFKPGQIFTDVVGSPYYV
APEVLLKHYGPEADVWTAGVILYILLSGVPPFWAETQQGIFDAVLKGHIDFDSDPWPLIS
ESAKDLIRKMLCMRPPERLTAHEVLCHPWICENGVAPDRALDPAVLSRLKHFSAMNKLKK
MALRVIAESLSEEEIAGLKEMFKAMDTDNSGAITFDELKAGLRKYGSTLKDIEIRELMDA
DVDNSGTIDYGEFIAATIHLNKLDREEHLMAAFQYFDKDGSGYITVDELQQACADHNITD
VFFEDIIREVDQDNDGRIDYGEFVAMMQKGNPCIGRRTMRNSLNFSMRDAPGAH
>SlCPK6
MGNICFSSSKVSGSNSNTPSTTTTNTAAVNGHRNRRSSANPVSATTNTSRKQEGSHYNRQ
KGKDNGGVKQQTRNSQKNVKHNTRKQSGIIPCGKRTDFGYDKDFDNKFTIGKLLGHGQFG
YTYVATDKSNGNRVAVKRIEKKKMVVPIAVEDVKREVKILKALAGHENVVDFYNAFEDDN
YVYIVMELCEGGELLDRILAKKDSRYTEKDAAIVVGQMLKVAAQCHLHGLVHRDMKPENF
LFKSSKEDSSLKATDFGLSDFIRPGKKFQDIVGSAYYVAPEVLKRKSGPESDVWSIGVIT
FILLCGRRPFWDKTEDGIFKEVLRNKPDFRRKPWPTISNSAKDFVKKLLVKDPRARLTAA
QALSHPWVREGGDASEIPLDISVLSNMRQFVKYSRLKQFALRALASTLDEEELADVRDQF
SAIDVDKNGVISLEEMRQALAKDLPWKMKESRVLEILQAIDSNTDGLVDFPEFVAATLHV
HQLEEHNLLKWQQRSQTAFEKFDVDRDGFITPEELRMHTGLKGSIDPLLEEADIDKDGKI
SLSEFRRLLRTASISSRMVNSPTVRGSRKI
>SlCPK7
MGNCNACIRPEEASKTDPQTKPKKPRERRPNPYSGSPAPIRVLKDFIPKTRISDKYILGR
ELGRGEFGVTYLCTDRETREALACKSISKKKLRTAVDIEDVRREVAIMSSLPDHPNIVKL
RATYEDNEAVHLVMELCEGGELFDRIVARGHYSERAAAGVARTVAEVVRMCHANGVMHRD
LKPENFLFANKKEHSALKAIDFGLSVFFKPGERFSEIVGSPYYMAPEVLKRNYGPEVDIW
SAGVILYILLCGVPPFWAETEQGVALSILRGVIDFKREPWPQVSEKAKSLVRQMLEPDPK
KRLTAQQVLDHPWIQNAKKASNVPLGDIVRTRLKQFSIMNRFKKKALRVIAEHLKLEEIE
VIREMFALMDSDGDGKITYDELKTGLRKVGSQLAEAEMKLLMDVADVDGNGVLDYGEFVA
VIIHLQRMENDEHFRRAFMFFDKDGSGYIELDELREALADESGACDTDVVNEIMREVDTD
KDGQISFEEFVGMMKAGTDWRKASRQYSRERFKSLSVNLMKDGSLQLQDVLSGQTVIV
>SlCPK8
MGGCFSKKYTQQDANGHRAGRRVNQAYQKPPQPQPERPYQPQPQQERPYQPPPQPAYQPP
PQPKPQPQPHPVPVTVQSGQPQDQMQGPHMNNILGKPFEEIRKLYTLGKELGRGQFGVTY
YCTENSTGNPYACKSILKRKLVSKNDREDMKREIQIMQHLSGQPNIVEFKGAYEDRQSVH
LVMELCAGGELFDRIIARGYYSEKDAAEIIRQIVNVVNICHFMGVMHRDLKPENFLLTSK
DENAMLKATDFGLSVFIEEGKVYRDIVGSAYYVAPEVLRRSYGKEADVWSAGVILYILLS
GVPPFWAETEKGIFNTILKGEIDFQSDPWPSISNSAKDLIRKMLTQEPRKRITSAQVLEH
PWLRLGEASDKPIDSAVLSRMKQFRAMNKLKKLALKVIAENLSEEEIKGLKAMFHNIDTD
NSGTITYEELKSGLARLGSKLTETEVKQLMEAADVDGNGSIDYIEFITATMHRHRLERDE
HLFKAFQHFDKDHSGFITRDELENAMKEYGMGDEATIKEIIAEVDTDNDGRINYEEFCAM
MRSGTTQPQQKLF
>SlCPK9
MGSCFSSSKVSGSNSNTPSTNNTTTNTNTAVNAHQNRRETSKAPSTTVVNPRNQEGCRDK
GNINQKNQQKQPRNSQQNVKPSSRRQGGVIPCGKRTDFGYHKDFEKRYTIGKLLGHGQFG
YTYVATDKSSGDRVAVKRIEKNKMVLPIAVEDVKREVKILKALGGHENVVQFYNSFEDDN
YVYIVMELCEGGELLDRILSKKDSRYTEKDAAIVVRQMLKVAAECHLHGLVHRDMKPENF
LFKSTKEDSPLKATDFGLSDFIRPGKKFQDIVGSAYYVAPEVLKRRSGPESDVWSIGVIT
YILLCGRRPFWDKTEDGIFKEVLRNKPDFRRKPWSNISNSAKDFVKKILVKDPRARLTAA
QALSHPWVREGGDASEIPLDISVLSNMRQFVKYSRLKQFALRALASTLDEEEIADLRDQF
SAIDVDKNGVISLEEMRQALAKDLPWKMKESRVLEILQAIDSNTDGLVDFPEFVAATLHV
HQLEEHNSTKWQQRSQAAFEKFDVDKDGFITPEELKMHTGLRGSIDPLLEEADIDKDGKI
SISEFRRLLRTASMSSPTVRDSRGM
>SlCPK10
MGNTCVGPSISRNRFLQSVSAAMWPARVPDDSGSTTNGGSSRGGTVESGKDPDLVVQNRA
PEQMTMPKSEQKEVEPVKKEEEPVKPKKAVEMKRVGSAGLKTDSVLQKKTGNLKEFFSIG
KKLGQGQFGTTFKCVEKGTGKEYACKSIAKRKLLTDDDVEDVRREIQIMHHLAGHPNVIS
IKGAYEDAVAVHVVMERCAGGELFDRIIQRGHYTERKAAELTRTIFGVVEACHSLSVMHR
DLKPENFLFVDQKEDSLLKTIDFGLSVFFKPGERFTDVVGSPYYVAPEVLKKRYGPEADV
WSAGVIVYILLSGVPPFWAENEQGIFEQVLHGDLDFSSDPWPSISEDAKDLVRGMLVRDP
KKRLTAHEVLCHRWVQVDGVAPDKPLDSAVLSRMKQFSAMNKLKKMALRVIAESLSEEEI
AGLKEMFKMIDTDNSGQITFEELKVGLKRVGANLKESEIYDLMQAADVDNSGTIDYGEFI
AATLHFNKIEREDHLFAAFSYFDKDGSGYITADELQQACEEFGIGDVHLEDMIRDADQDN
DGRIDYNEFVAMMQKGHPASGVGKKGLEHSFSTGFRDVLKL
>SlCPK11
MASETDRKAATESTKTSTVPPLKPTWVLPYRTERLQQLYSIGKKLGQGQFGTTHLCTEKS
TTTLYACKTIPKKKLICKEDYEDVWREIQIMHHLSEHPNVVRIKGTYEDTLYVHIVMELC
AGGELFDRIVEKGHYSEREAAKLIKTIVGVVEGCHSLGVMHRDLKPENFLFLSSDEDAAL
KATDFGLSVFYKPGEMFSDVVGSPYYVAPEVLRKHYGPESDVWSAGVILYILLSGVPPFW
AETEMGIFRQILQAKLDFESEPWPGISDSAKDLIRKMLDRNPKRRLTAHEVLCHPWIVDD
TIAPDKPLDSAVLSRLKQFSAMNKLKKMALRVIAERLSEEEIGGLKELFKMIDTDNSGTI
SFDELKEGLRRVGSELMESEIKDLMDAADIDNSGTIDYGEFLAATVHLNKFEREENLVSA
FSFFDKDGSGYITIDELQHACKEFGLSELNLDEMIKDIDQDNDGQIDYGEFAAMMRKGNS
GGVGRRTMRNTLNLGEALGLVESKEEDV
>SlCPK12
MGLCFTKECCCPHYRDVPISSSPEYNPIPVSSQKYPQNSIPEPTPAPAPASTFMPNQIGP
ILGKPYVDIKTLYDLDKELGRGQFGITYLCSDKSSGLKYACKSISRRKLVTQKDIEDVRR
EVTILQYLSGQPNIVEFKGAYEDKNNLHLVMELCSGGELFDRITAKGNYSEKEAARIGRQ
IVNVVHVCHFMGVMHRDLKPENFLMVSKDDDSPLKATDFGLSVFIEEGKIYKDIVGSAYY
VAPEVLKRKYGKEIDVWSAGVILYILLSGFPPFWAETEKGIFEEIVKGQLDFESSPWPSI
STSAKDLVRKMLTMDPKKRITADEALQHPWLMKDGEASDKPIDSAVLSRLKQFRAMNKMK
KLALKVIAENLSEDEIKGLKQMFNNMDTDGSGTITYEELKTGLSRLGSKLTESEIKQLMD
AADVDNSGTIDYIEFITATMHRHKLEREENLYKAFQFFDKDSSGFITRDELRHAMEEYGM
GDEATIDEILDDVDTNKDGLINYDEFVAMMRRGTVDEVKPR
>SlCPK13
MDSSDLTKTKTSSLSTPSKHFWVLPYKTQSLESLYTLGKILGQGQFGTTYLCTEISTSNL
YACKTIPKKKLICKEDYEDVWREIQIMHHLSEHPNVVRIKGTYENALYVHIVMELCAGGE
LFDRIVEKGQYSEKEAAKLIKTIVGVVEACHSLGVMHRDLKPENFLFLSSQEDAALKATD
FGLSVFYKPGETFSDVVGSPYYVAPEVLCKHYGPESDVWSAGVILYILLSGVPPFWAETD
MGIFRQILRGKLDLESEPWPGISDSAKDLIRKILDRNPKRRLTAHEVLCHPWIVDDSMTP
DKPLDSAVLSRLKQFSAMNKLKKMALRVIAERLSEEEIGGLKELFKMLDTDNSGTITFEE
LKEGLRRVGSELMESEIKDLMDAADIDNSGTIDYGEFIAATVHLNKLEREENLLSAFSFF
DKDGSGYITIEELQQACKEFGLSELNLDEIIKDIDQDNDGQIDYGEFSAMMRKGTGGGVG
RRTIRNTLNLGEALGLVQSEENV
>SlCPK14
MAQVVAKKRPPISSKPSPNVLPYQTPRLREHYTLGKKLGQGQFGTTYQCTEKATGLQYAC
KSIPKRKLLCREDYEDVWREIQIMHHLSEHPNVVRIKGTYEDNLFVHLVMELCKGGELFD
RIVQKGHYSERQAAHLMKTIVKVVEACHSLGVMHRDLKPENFLFDSSDEDATLKATDFGL
SIFYKPGQYVSDVVGSPYYVAPEVLHKFYGPEIDVWSAGVILYILLSGVPPFWAETDNGI
FKQILKGKIDFESEPWPHISDSAKDLVKKMLDKDPKARITAHEVLCHPWLVDDAAAPDKP
LGSAVLNRLKQFYDMNKLKKMALRVIAERLSEEEIGGLKQLFKMIDTDSSGTITYEELKD
GLKRVGSDLGESDIKALMKAADFDNSGTIDYGEFIAATLHLNKMEREENLLAAFSYFDKD
GSGYITTDELQQACVEFGLGDVKLDDIIKEIDIDNDGRIDYGEFATMMKKGNTGFAARTM
RGNLNFNLADALGASDNQADRIRWTNQ
>SlCPK15
MGTCMSVQNASFLKRTRMRPTPIDQETCSKSASRTSVPKSQKFLRPINVVNDPSGDDIYQ
RYEFGKELGRGEFGITYQCVDKTSGENVACKTIAKSKLRTEIDVEDVRREVVIMRHLPKH
PNIVSYKEVYEDKDAVYLVMELCEGGELFDRIVARGHYTERAAALVTKTILEVVQVCHKH
GVIHRDLKPENFLYANVNENAQLKAIDFGLSIFFEPGQRFGEIVGSPYYMAPEVLRRNYG
PEVDVWSAGVILYILLCGVPPFWAETEEGIAHAIVKGTIDFNRDPWPRVSDEAKDLVKGM
LDANPYNRFTVEEVLDHHWIQNADKVSNVCLGEGVRTKIKQFTLMNKFKKKVLRVVADNL
PLDQVHGIKQMFYMMDTDKNGNLSFQELKDGLHMMGQTVAEPEVHLLMDAADVDGNGMLN
CEEFVTMAVHLQRLSNDDHLKQAFLQFDKNKSGFIEYEDLKISLFDDSLAPQNDQVINDI
IFDADLDKDGRISYQDFKVMMSTGTDWKMGSRQYSKAMLNALSMRLFKDKSMQLTN
>SlCPK16
MGICASKGKPNNANNGHHGSGSGGVPIHRNEIQYTKSPGPEAQLHVRPPPSPKPAVRYDT
ILGKPYEDVKLHYTLGKELGRGQFGVTYLCTEIATGQQYACKSISKKKLVTKADKDDMRR
EIKIMQHLSGQPNIVEFKGAYEDKGSVYLVMELCGGGELFDRIIAKGHYSERAAATMCRA
IVNVVHVCNFMGVLHRDLKPENFLLSDKSENAALKITDFGLSVFIQEGKSYKDIVGSAYY
VAPEVLRRCYGKEIDIWSAGVMLYILLSGVPPFWAETEKGIFDAILKGTIDFESKPWPSV
SSSAKDLVQKMLTKDPKKRITAAQVLEHPWLKEGGVASDKPLEGAVLSRMKQFRAMNKLK
KLALKVIAENLSAEEIHGLKAMFHNIDTDNSGTITYEELKSGLAKLGSKLTEAEVKQLME
AADVDGNGSIDYTEFITATMHKHRLERDENLYTAFQYFDKDSSGFITRDELEAAMEEHGI
GDPSCIREIISEVDTDNDGRINYEEFCTMMRSGAKQPGKVF
>SlCPK17
MGNCNSLSSDQATTTSGGGGGGGAPSTPSTTGIRIIPSSQPPPPRPLSGIGRVLGRPMED
VRSIYIFGGELGRGQFGVTYLVTNKKTRQQFACKSIATRKLINKDDVDDVRREVQIMHHL
TGHRNIVELKGTFEDKHHVHLVMELCAGGELFDRIIAKGHYSERAAAGVCRQMVTVVHNC
HSMGVMHRDLKPENFLFLSSDETSPLKATDFGLSVFFKPGDVFKDLVGSAYYVAPEVLRR
EYGPEADIWSAGVILYILLSGVPPFYGENDQSIFDAVLRGHLDFSSDPWPSVSSSAKDLV
KKMLRSDPRERISAAEVLNHPWMREDGDASDKPLDIAVLSRMKQFRAMNKLKKVALKVIA
ENLSEEEIIGLKEMFKSIDTDDSGTITFEELKAGLTKMGTKLSESEVRQLMEAADVDGNG
TIDYLEFITATMHMNRMEREDHLYKAFEYFDKDKSGYITMEELEHALKEYNITDDKTIKE
IIAEVDTDNDGRINYDEFAAMMRKGNPDFVNNRRRR
>SlCPK18
MGNCCRSPAAVAREDVKSSNYSGNDHGRKDKYSAGNKQKQITVLTDVKKENVEERYLVDR
ELGRGEFGITYLCIDRSSRELLACKSISKRKLRTAVDVEDVRREVAIMKHLPQNSSIVSF
KEACEDENAVHLVMELCEGGELFDRIVARGHYTERAAAAVTRTIVEVVQLCHKHGVIHRD
LKPENFLFANKKENSPLKAIDFGLSIFFKPGEKFSEIVGSPYYMAPEVLKRNYGPEIDIW
SAGVILYILLCGVPPFWAESEQGVAQAILRGAIDFKREPWPSISEGAKNLVRQMLEADPK
LRLSAKQVLEHPWLQNAKKAPNVPLGDVVKSRLKQFSMMNRFKRKALRVIADFLSNEEVG
DLKEMFNKIDTNNDGIVSVEELKAGLKLNSQLAESEVQMLIEAIDTNGKGTLDYGEFIAI
SLHLQRMANDEHLHKAFSYFDKDGNGYIEPDELRDALMEDGADDCTNVANDIFQEVDTDK
DGRISFEEFAAMMKTGTDWRKASRHYSRGRFNSLSVKLMKDGSINLGNE
>SlCPK19
MGNTCRGSIGGKTFQGYNQPEDSSCSTNHNPSSGNSYSSSDNFSPTSNAQQNSNHKKEHS
LSLVSPRKASMNRSGSNQAYYVMGHKTQNIRDLYTLGRKLGQGQFGTTYLCTEISTGAEY
ACKSISKRKLISKEDIDDVRREIQIMHHLAGHRNIVTIKGAYEDPLYVHIVMEICSGGEL
FDRIIQRGHYSERKAAELTKIIVGVVEACHSLGVMHRDLKPENFLLVNKDDDFSLKAIDF
GLSIFFKPGQIFTDVVGSPYYVAPEVLLKHYGPEADVWTAGVILYILLSGVPPFWAETQQ
GIFDAVLKGHIDFDSDPWPLISESAKDLIRKMLCMQPSERLTAHEVLCHPWICENGVAPD
RALDPAVLSRLKQFSAMNKLKKMALRVIAESLSEEEIAGLREMFKAMDTDNSGAITFDEL
KAGLRKYGSTLKDTEIRELMDAADVDNSGTIDYGEFIAATVHLNKLEREEHLMAAFQYFD
KDGSGYITVDEVQQACIEHNMTDVYFEDIIREVDQDNDGRIDYGEFVAMMQKGNPCIGRR
TMRNSLNLSMRDASGAQ
>SlCPK20
MGNTCSGPTLNKDSADSSKTDGKGSDSNNVQNTPPPHLQIPGDQDEKSKNSQNGDDIVVE
DVKRNKSSNLKRVMSAGLQVDTVLGRKTGNLKDIYTLGRKLGQGQFGTTFLCVDKAQPKE
FACKSIAKRKLTTEEDVEDVRREIQIMHHLAGHPSVVQIVGAYEDAVAVHVVMELCAGGE
LFDRIIKREESSLKTIDFGLSVFFRPGETFTDVVGSPYYVAPEVLRKRYGPECDIWSAGV
IIYILLSGVPPFWDETEQGIFEQIVKGELDLVSEPWPAISESAKDLVRKMLVREPKKRLT
AHEVLCHPWVRVGGVAPDKPLDSAVLSRLNQFSAMNKLKKIAIRVIAENLSGEEIAGLKQ
MFKMIDADNSGHITLEELKKGLEKVGSKLKDSEINSLMQAADMDNSGTIDYGEFIAAMLH
LNKVQKEDHMYAAFSYFDQDGSGYITQEELQKACEKFGLSNIPMEELMREVDQDNDGRID
YNEFVAMMQDTGFGKNGNKRV
>SlCPK21
MGNCCAVPKTSETEEKKRGKNKPNPFSVDYGHHGNGHKSYVLDNPTGTDIEATYELGREL
GRGEFGVTYLSTDKVSGEVYACKSISKKKLRTRVDIEDVRREVEIMKHLPKHPNIVTLKD
TYEDDNAVHIVMELCEGGELFDRIVARGHYTERAAAAVTRTIVEVIQMCHKHGVMHRDLK
PENFLFENKKETAPLKAIDFGLSVFFKPGERFNEIVGSPYYMAPEVLKRDYGPEVDVWSA
GVILYILLCGVPPFWAETEQGVAQAIIRSVVNFKRDPWPKVSDNAKDLVKKMLNPDPSQR
LTAQEVLDHPWIQNAKKAPNVSLGETVKARLKQFSMMNKLKKRALRVIAEHLTVDEVAGI
KEGFQLMDISNKGKIDVNELRVGLQKLGHQIPESDVQILMDVGDVDKDGFLDYGEFVAIS
VHLRKMANEEHLKKAFDFFDRNQNGYIEIEELREALDDEIETNSEEVINAIMQDVDTDKD
GRISYDEFSTMMKAGTDWRKASRQYSRERYNSLSLKLMKDGSLQS
>SlCPK22
MGNNCVGPKLANNGFLQSVTAAVWKPNQSENLPLPNAGEPNSENSVDSSKGAVDGSGIQG
NPPPHLMINADTQMGNNDVVIANNVTVTDKPPVEGVKQNKPTHVRRTSSIGVQIESVLGR
KTANLKEIYSLGRKLGQGQFGTTFLCLGKSCGKQYACKSIAKRRLTTEEDVEDVRREIQI
MHHLAGQPSVVQIVGAYEDAVAVHVVMELCAGGELFDRILQRGHYSEKKAAELARVIVGV
VEACHSLGVMHRDLKPENFLFADQEEDSTLKAIDFGLSVFFKPGEIFNDVVGSPYYVAPE
VLRKHYGLECDIWSAGVIIYILLSGVPPFWDETEQGIFEQVLTGELDFASEPWPAISESA
KDLVRKMLVRDPKMRLTAHEVLCHPWVRVGGVAPDKPLDCAVLSRLNQFSAMNKLKKIAI
RVIAESLSGEEIAGLKEMFKMIDADNSGHITLEELKTGLEKVGANLNDSEIVSLMQAADV
DNSGTIDYGEFIAAMLHLNKIQKEDHMYAAFSYFDEDGSGYITQDELQKACDKFGLSNIP
IEELMREVDQDNDGRIDYSEFVAMMQDTGFGDKGSKSVL
>SlCPK23
MLSAGLQVESVLKTKTGLLKEHYDLGAKLGHGQFGTTFLCVEKATGEKYACKSIAKRKLL
TPEDVEDVRREIQIMHHLSGNPNVISIKAAYEDGVAVHVVMELCSGGELFDRIVKQGHYT
ERQAAELARTIVGVVEACHALGVLHLDLKPENFLFVNEKEDSPLKIIDFGLSMFFKPGQI
FSDIVGSPYYVAPEVLQKRYGQEADIWSAGVIIYILLTGVPPFWGESEQEIFDEVLRANI
DFTSDPWPNISGDAKDLVKKMLVRDPKQRLTAHEVLCHPWVKIDGVAPDKPLDSAVLSRL
TQFSAMNKLKKMALMVIAESLSEEEIAGLKEMFKMIDTDDSGHITLDELKVGLKQFGADL
SETEIRDLMKAADVDNSGTIDYGEFIAAMLHVNKAEKEDYLSAAFSYFDKDGSGYITADE
LQKACEEFGMKDVRLEEIIQEVDQDNDGRIDYKEFVAMMQKGNANFGNRRLPNNFSIGFR
DATKKCIVESKHRENASSY
>SlCPK24
MGNTCVGPSISKNGIFQSVSAAMWRSRSPDDTASTVTNGESGRVETPTSAKETESPLPVQ
DKPPEPMTMPKLEEKEEEKPKKPKKPAEMKRVSSAGLRTDSVLQKKTGNLKEFFSIGKKL
GQGQFGTTFLCTEKATGKRYACKSIAKRKLLTDDDVEDVRREVQIMHHLAGHPHVISIKG
AYEDAVAVHLVMEYCAGGELFDRIIQRGHYTERKAAELTRTIVGVVEACHSLGVMHRDLK
PENFLFVDQKEESLLKTIDFGLSIFFKPGDKFTDVVGSPYYVAPEVLRKRYGPEADVWSA
GVIIYILLSGVPPFWAENEQGIFEQVLHGDLDFTTDPWPSISEDAKDLMRRMLIRDPRKR
LTAHEVLCHPWVQVDGVAPDKPLDSAVLSRMKQFSAMNKLKKMALRVIAESLSEEEIAGL
KEMFRMIDTDNSGQITFEELKDGLKRFGSNLKESEIYDLMQAADVDNSGTIDYGEFIAAT
LHLNKIERDDHLFAAFSYFDKDGSGYITADELQHACEEFGIGDVRMEEMIREADQDNDGR
IDYNEFVAMMQKGNPVLGGGKKGLEQSFSIGFREALKL
>SlCPK25
MGNCCSRGQPNNDDDHHIMSKEKSNDNDQSKSCNNNNNTTPPKSPDPSSKPSKKSPIGPV
LGRPMEDVKKTYSIGKELGRGQFGVTHLCTHKQNGEQFACKTIAKRKLVNKEDIEDVKRE
VQIMHHLTGQQNIVELKGAYEDKHSVHLVMELCAGGELFDRIITKGHYTERAAATLLRTI
VQIVHTCHSMGVIHRDLKPENFLLLNKDEDSPLKATDFGLSVFYKQGDVFKDIVGSAYYI
APEVLKRRYGPEVDIWSVGVMLYILLSGVPPFWAETEHGIFNAILRGHIDFSSDPWPSIS
HGAKDIVRKMLTSDPKQRLTAIQVLNHPWIKEDGDAPDTPLDNAVLSRLKQFRAMNNFKK
VALRVIAGCLSEEEIMGLKQMFKSMDADNSGAITLEELKQGLAKQGTKLSDYEIQQLMEA
ADADGNGTIDYEEFITATMHMNRMDKEEHLYTAFQYFDKDNSGYITIEELEQALREFGID
DGKDIQDIVAEVDSNNDGRINYDEFAAMMRKGSPETTANIKKRRESFVV
>SlCPK26
MEIPKSENSKPPTVSSSTKSCMNVLPYQTPRIGEHYTLGKKLGQGQFGTTYLCTENATGL
EYACKTIPKRKLFCKEDYEDVWREIQIMHHLSEHPYVVRIKGTYEDNLFVHIVMEVCKGG
ELFDRIVQKGHFSEKKAAQLMKTIVKVVEACHSLGVMHRDLKPENFLFDSSDEDAKLKAT
DFGLSIFYKPGQYFSDVVGSPYYVAPEVLHKYYGPEIDVWSAGVILYILLCGVPPFWAET
DNGIFKQILKGKIDFESEPWPQISDSAKDLVKKMLTRDPRARLTAHQVLCHPWIVDDNVA
PDRPLGSAVLSRLKQFYDMNKLKKMALRVIAERLSEEEIGGLKQLFKMIDTDNSGTITYE
ELKHGLKRVGSDLTESEIKALMSAADFDNNGTIDYGEFIAATLHLNKMEREENLLAAFSY
FDKDGSGYITIDELQQACQEFGLGDVKLEDIIKEIDIDNDGRIDYGEFATMMKKGNTGLA
ARTMRGNLTFNLADALGASDSDNGQ
>SlCPK27
MGNCCGTPGNSSENKKKKNKPNPFALDYGATQASGGDGNKLVVLKDPTGHNIQEKYDLGC
ELGRGEFGVTYLCTDVDTGDKYACKSISKKKLRTAVDIDDVRREVEIMKHLPKHPNIVTL
KDTYEDDNAVHIVMELCEGGELFDRIVARGHYTERAAAVIMKTIVEVVQMCHMHGVMHRD
LKPENFLFGNKKETAPLKAIDFGLSVFFKPGERFNEIVGSPYYMAPEVLKRNYGPEVDVW
SAGVILYILLCGVPPFWAETEQGVAQAIIRSVVDFKRDPWPKVSDNAKDLVKKMLDPDPT
RRLTAQQVLEHTWLQNIKKAPNVSLGETVKARLKQFSVMNKLKKRALTIMAEFLSAEEVA
GMKDAFDMMDTGKKGKINLGELKNGLQKLGHQIPDVDLQILMEAADVDGDGSLNYGEFVA
VSVHLRKMANDEHLHKAFSVFDRDQSGYIEIEELRSALSDEDGGNSEEVINAIMHDVDTD
KDGRISYEEFAAMMKAGTDWRKASRQYSRERFNSLSLKLMRDGSIQVGKEEGR

>SlCPK28
MGGCCSKAETDPAQNNEEIGQSYSKQGESNAGNNDMQGSTTPSKAPPHASPNHSSKPSKA
APIGPVLGRPMEDIKATYTLGKELGRGQFGVTHLCTHKQTGEQFACKTIAKRKLVNKEDI
EDVRREVQIMHHLTEQPNIVELKGAYEDKHSVHLVMELCAGGELFDRIIAKGHYTERAAA
SLLRTIVQIVHTCHSMGVIHRDLKPENFLLLSKDEDAPLKATDFGLSVFYKQGDVFKDIV
GSAYYIAPEVLKRRYGPEVDIWSIGVMLYILLCGVPPFWAESENGIFNAILRGHVDFSSD
PWPSISSGAKDLVRKMLNSDPSQRLTALQVLNHSWIKEDGEAPDTPLDNAVLNKLKNFSA
MNKFKKVALRVIAGCLSEEEIMGLKQMFRGIDTDNSGTITLEELKQGLAKQGNKLSDYEI
KQLMESADADGNGTIDYEEFITATMQMNKMDREEHLYKAFQYFDKDSSGYITMEELEQAL
IEFGMNDAKDIKEIISEVDSDNDGRINYDEFVAMMKKGNPEVATNAKKRRDVFVE
