# Supplementary material for: The Evolutionary History and Diverse Physiological Roles of the Grapevine Calcium-Dependent Protein Kinase Gene Family
Source: PLoS One. 2013 Dec 6;8(12):e80818. doi: 10.1371/journal.pone.0080818 (PMC3855637; doi:10.1371/journal.pone.0080818)
Supplement: Table S1 — Species used to infer the origin and expansions of VvCPKs. (XLSX) [file pone.0080818.s007.xlsx]

## Sheet: Sheet1
Species	Code	Common Name	Lineage	Source	Download	Version	Assembly/date	File
Chlamydomonas reinhardtii	Cr		Plantae/Chrolophyta	Phytozome v8.0	ftp://ftp.jgi-psf.org/pub/compgen/phytozome/v8.0/early_release/Creinhardtii_v5.3/annotation/	V5.3	08/08/2012	Creinhardtii_v5.3_223_peptide.fa.gz
Physcomitrella patens	Pp		Plantae/Bryophyta/moss	Phytozome v8.0	ftp://ftp.jgi-psf.org/pub/compgen/phytozome/v8.0/Ppatens/annotation/		08/08/2012	Ppatens_152_peptide.fa.gz
Ceratopteris richardii*	Cri		Plantae/Pteridophyta	NCBI/genbank	http://www.ncbi.nlm.nih.gov/protein/AAN11310.1
Selaginalla moellendorffii	Sm		Plantae/Lycopodiophyta	Phytozome v8.0	ftp://ftp.jgi-psf.org/pub/compgen/phytozome/v8.0/Smoellendorffii/annotation/		08/08/2012	Smoellendorffii_91_peptide.fa.gz
Ginkgo biloba**	Gb		Plantae/Gymnosperm	MPGR	ftp://ftp.plantbiology.msu.edu/pub/data/MPGR/Ginkgo_biloba/		06/10/2011	gba.trans.estscan.pep.10072011.fasta.gz
Amborella trichopoda	Atr		Plantae/Angiospermae/Amborella	Amborella genome database	ftp://amborella-project.huck.psu.edu/Public/Amborella/annotation/EVM_27_third_release_2012.08.03/		08/07/2012	AmTr_v1.0_evm_run27_filter02.prot.faa
Aquilegia coerulea	Ac		Plantae/Angiospermae/Eudicot	Phytozome v8.0	ftp://ftp.jgi-psf.org/pub/compgen/phytozome/v8.0/Acoerulea/annotation/		08/08/2012	Acoerulea_195_peptide.fa.gz
Oryza sativa	Os	rice	Plantae/Angiospermae/Monocot	Phytozome v8.0	ftp://ftp.jgi-psf.org/pub/compgen/phytozome/v8.0/Osativa/annotation/		08/08/2012	Osativa_193_peptide.fa.gz
Mimulus guttatus	Mg	monkey flower	Plantae/Angiospermae/Eudicot/Asterid	Phytozome v8.0	ftp://ftp.jgi-psf.org/pub/compgen/phytozome/v8.0/Mguttatus/annotation/		08/08/2012	Mguttatus_140_peptide.fa.gz
Solanum lycopersicum	Sl	tomato	Plantae/Angiospermae/Eudicot/Asterid	Sol genomics network	ftp://ftp.solgenomics.net/tomato_genome/annotation/ITAG2.3_release/		05/03/2011	ITAG2.3_proteins.fasta
Vitis vinifera	Vv	grapevine	Plantae/Angiospermae/Eudicot/Rosid	CRIBI	http://genomes.cribi.unipd.it/DATA/V1/FASTA/	V2.3	11/07/2011	V1_prot.fa
Arabidopsis thaliana	At		Plantae/Angiospermae/Eudicot/Rosid/Eurosid II	Phytozome v8.0	ftp://ftp.jgi-psf.org/pub/compgen/phytozome/v8.0/Athaliana/annotation/		08/08/2012	Athaliana_167_peptide.fa.gz
Populus tricocarpa	Pt	poplar	Plantae/Angiospermae/Eudicot/Rosid/Eurosid I	Phytozome v8.0	ftp://ftp.jgi-psf.org/pub/compgen/phytozome/v8.0/early_release/Ptrichocarpa_v3.0/annotation/	V3.0	08/08/2012	Ptrichocarpa_v3.0_210_peptide.fa.gz
* no genome sequence and few proteins were released
**genome not sequenced, but part of the proteome has been released
