# Supplementary material for: The Evolutionary History and Diverse Physiological Roles of the Grapevine Calcium-Dependent Protein Kinase Gene Family
Source: PLoS One. 2013 Dec 6;8(12):e80818. doi: 10.1371/journal.pone.0080818 (PMC3855637; doi:10.1371/journal.pone.0080818)
Supplement: Table S2 — Expression data matrix of VvCPKs, including the expressions in different tissues and organs and under different forms of environmental stress. (XLSX) [file pone.0080818.s008.xlsx]

## Sheet: Sheet1
Table: Description of organs and tissues of vitis vinifera cultivar Corvina, from a vineyard in the Verona Province (Montorio)
Sample/organ	Developmental stages collected	Abbreviations	E-L system stages
Bud	Latent bud	Bud-L	E-L 23
	winter bud	Bud-W	E-L 1
	bud swell	Bud-S	E-L 2
	bud burst (green tip)	Bud-B	E-L 4
	bud after burst (rosette of leaf tips visible)	Bud-AB	E-L 5
Inflorescence	yong inflorescence (single flower in compact groups)	Inflorescence-Y	E-L 14
	well developed inflorescence (single flower separated)	Inflorescence-WD	E-L 17
Flower	flowering begins (10% caps off)	flwoer-F	E-L 20
	flowering (50% caps off)	flwoer-FB	E-L 23
Stamen	pool of stamens from undisclosed flowers at 10% and 50% open flowers	Stamen	E-L 20/E-L 23
Pollen	Pollen from disclosed flowers at more than 50% open flowers	Pollen	E-L 25
Carpel	Pool of carples from undisclosed flowers at 10% and 50% open flowers	Carpel	E-L 20/E-L 23
Petal	Pool of petals from undisclosed flowers at 10% and 50% open flowers	Petal	E-L 20/E-L 23
Tendril	yong tendril (pool of tendrils from shoot of 7 leaves)	Tendril-Y	E-L 14
	well developed tendril(pool of tendrils from shoot of 12 leaves)	Tendril-WD	E-L 17
	mature tendril (pool of tendrils at fruit set)	Tendril-FS	E-L 29
Leaf	yong leaf (pool of leaves from shoot of 5 leaves)	Leaf-Y	E-L 14
	Mature leaf (pool of leaves from shoot at fruit set)	Leaf-FS	E-L 29
	senescencing leaf (pool of leaves at the beginning od leaf fall)	Leaf-S	E-L 43
Berry Pericarp	fruit set	Berry Pericarp-FS	E-L 29
	post-fruit set	Berry Pericarp-PFS	E-L 32
	Véraison	Berry Pericarp-V	E-L 35
	mid-ripening	Berry Pericarp-MR	E-L 36
	ripening	Berry Pericarp-R	E-L 38
	post-harvest withering I (1st month)	Berry Pericarp-PHWI
	post-harvest withering II (2nd month)	Berry Pericarp-PHWII
	post-harvest withering III (3rd month)	Berry Pericarp -PHWIII
Berry Skin	post-fruit set	Berry Skin-PFS	E-L 32
	véraison	Berry Skin-V	E-L 35
	mid-ripening	Berry Skin-MR	E-L 36
	ripening	Berry Skin R	E-L 38
	post-harvest withering I (1st month)	Berry Skin-PHWI
	post-harvest withering II (2nd month)	Berry Skin-PHWII
	post-harvest withering III (3rd month)	Berry Skin-PHWIII
Berry fleseh	post fruit set	Berry Flesh-PFS	E-L 32
	véraison	Berry Flesh-V	E-L 35
	mid-ripening	Berry Flesh-MR	E-L 36
	ripening	Berry Flesh-R	E-L 38
	post harvest eithering I (1st month)	Berry Flesh-PHWI
	post harvest eithering II (2nd month)	Berry Flesh-PHWII
	post harvest eithering III (3rd month)	Berry Flesh-PHWIII
Seed	fruit set	Seed-FS	E-L 29
	post-fruit set	Seed-PFS	E-L 32
	véraison	Seed-V	E-L 35
	mid-ripening	Seed-MR	E-L 36
Rachis	fruit set	Rachis-FS	E-L 29
	post-fruit set	Rachis-PFS	E-L 32
	véraison	Rachis-V	E-L 35
	mid-ripening	Rachis-MR	E-L 36
	ripening	Rachis-R	E-L 38
Stem	green stem	Stem-G	E-L 14
	woody stem	Stem-W	E-L 43
Root	in vitro cultivation	Root
Seedling	pool of 3 developmental stages	Seedling
Total	54
