# Supplementary material for: The Evolutionary History and Diverse Physiological Roles of the Grapevine Calcium-Dependent Protein Kinase Gene Family
Source: PLoS One. 2013 Dec 6;8(12):e80818. doi: 10.1371/journal.pone.0080818 (PMC3855637; doi:10.1371/journal.pone.0080818)
Supplement: Table S3 — Data matrix showing the expression value of the VvCPKs. (XLSX) [file pone.0080818.s009.xlsx]

## Sheet: heatmap
Table S3_A: Gene names, identifiers, and probes.
Gene Name	Gene identifier	Probe
VvCPK1	VIT_02s0025g00690.t01	null
VvCPK2	VIT_03s0038g03960.t01	1621772_at
VvCPK3	VIT_04s0023g03420.t01	1608587_at
VvCPK4	VIT_05s0102g00170.t01	null
VvCPK5	VIT_06s0004g02300.t01	null
VvCPK6	VIT_06s0009g03150.t01	null
VvCPK7	VIT_07s0130g00130.t01	1610635_at
VvCPK8	VIT_08s0032g00780.t01	null
VvCPK9	VIT_08s0032g01220.t01	null
VvCPK10	VIT_08s0105g00390.t01	1618615_s_at
VvCPK11	VIT_08s0007g08300.t01	1612082_s_at
VvCPK12	VIT_10s0116g01800.t01	1614995_at
VvCPK13	VIT_13s0175g00080.t01	1615122_at
VvCPK14	VIT_17s0000g05520.t01	1617441_at
VvCPK15	VIT_18s0001g00990.t01	null
VvCPK16	VIT_18s0072g01030.t01	null
VvCPK17	VIT_19s0090g00410.t01	1621727_s_at
Table S3_B: Original data obtained from the microarrays, each stage includes three replicated controls and treatments
Gene	0_CK	0_CK	0_CK	1hCK	1hCK	1hCK	1hcold	1hcold	1hcold	4hCK	4hCK	4hCK	4hcold	4hcold	4hcold	8hCK	8hCK	8hCK	8hcold	8hcold	8hcold	0_CK	0_CK	0_CK	drought_1h			drought_4h			drought_8h			CK_24h			drought_24h			0d_CK			4_CK			4_Drought			8_CK
VvCPK2	1035.9	921.01	1292.2	824.75	940.94	1170	801.98	1162.1	979.45	857.64	740.38	996.47	1294.4	1312.7	1148	902.32	1001.5	986.46	1334.6	1396.7	1156.9	1035.9	921.01	1292.2	902.73	873.69	901.93	844.06	851.98	782.81	876.71	1069.3	980.33	1047.9	907.87	800.47	913.18	848.67	961.33	906.52	845.11	854.56	975.51	940.11	875.63	875.14	935.97	929.03	880.67
VvCPK3	1045.2	805.58	1151.8	793.85	805.4	962.9	794.04	1021.1	956.65	769.75	573.1	816.06	1149	1163.3	965.12	747.63	805.64	831.78	1125.9	1121.7	1040.3	1045.2	805.58	1151.8	840.9	841.24	849.73	913.49	901.88	966.08	1193.6	1138.1	1303.2	1029.1	945.39	865.77	1825.2	1826.2	1725.5	794	908.97	911.25	1013.2	1033	960.56	1097.7	1109.6	1088.5	1132.6
VvCPK7	515.15	425.39	485.21	478.7	462.34	488.05	495.28	430.54	537.56	618.97	368.09	485.03	527.6	456.84	503.31	447.72	495.46	448.79	467.11	463.25	499.04	515.15	425.39	485.21	540.83	540.89	449.61	565.04	548.02	516.67	501.16	588.72	652.04	560.72	569.1	492.46	575.46	627.25	559.4	574.04	524.67	438.86	562.18	561.98	562.54	435.98	575.03	580.21	597.77
VvCPK10	9.8797	11.247	24.522	19.655	21.405	12.791	18.013	20.978	18.635	12.255	8.994	12.605	13.459	7.7901	10.731	12.317	3.7345	25.815	21.313	17.662	9.7303	9.8797	11.247	24.522	20.898	21.995	14.875	13.469	15.927	13.241	12.716	28.055	18.319	14.479	11.244	14.544	15.788	7.749	19.769	6.2718	18.51	24.811	5.2783	15.019	17.63	34.226	19.61	24.293	20.331
VvCPK11	706.73	341.2	708.2	428.94	511.63	489.35	544.92	608.21	712.62	419.91	232.19	525.88	989.18	717.7	596.41	516.96	451.47	453.19	869.08	1000.3	732.45	706.73	341.2	708.2	347.4	499.99	488.22	619.38	609.88	441.43	751.24	723.96	757.85	493.68	485.24	468.73	735.3	693.22	684.36	568.58	536.93	504.57	664.58	702.87	737.02	536.47	748.92	726.37	521.88
VvCPK12	588.04	485.7	518	496.63	510.86	562.71	469.65	520.19	579.54	528.05	325.23	619.84	495.92	555.58	472.66	568.3	575.36	534.82	505.22	542.86	505.48	588.04	485.7	518	563.34	600.28	474.66	558.1	588.49	469.57	608.02	572.61	585.8	549.88	558.83	589.73	451.72	449.96	488.5	600.93	559.91	529.01	733.48	683.19	673.59	611.34	718.33	722.52	721.07
VvCPK13	506.01	503.76	528.6	452.24	485.28	569.85	426.51	544.72	471.34	486.79	583.11	526.83	501.01	521.99	509.48	526.63	503.63	560.3	616.66	551.05	526.08	506.01	503.76	528.6	407.79	472.65	524.18	494.29	436.65	504.4	537.79	530.28	539.29	424.14	452.06	363.31	482.5	392.67	467.17	388.22	453.45	438.67	506.12	537.33	492.79	514.49	488.55	498.69	476.04
VvCPK14	476.07	319.06	504.57	331.73	344.32	375.32	389.65	351.76	413.78	337.07	282.63	400.81	376.41	346.49	332.13	425.58	430.03	461.7	458.06	409	430.13	476.07	319.06	504.57	388.26	346.84	299.43	388.21	373.6	350.92	532.99	511.62	581.2	388.94	351.04	287.31	427.34	386.64	414.22	551.5	528.23	501.13	610.36	592.19	563.18	487.7	569.65	615.66	555.11
VvCPK17	570.09	350.54	446.29	460.64	344	492.03	432.33	472.82	497.63	526.7	335.47	639.72	753.21	637.17	456.25	676.45	584.51	662.24	696.33	538.47	591.59	570.09	350.54	446.29	525.47	566.12	365.53	593.97	691.06	521.77	1007.4	920.03	887.4	498.37	424.95	447.14	942.54	1053.6	923.86	655.26	585.63	441.33	744.95	778.1	692.28	547.37	707.94	737.83	697.9
Table S3_C: mean expression value of each stage of treatment, which were first calculated as 2-log-based values and were divided by the control.																																									.
Gene	CK_0h	cold_1h	cold_4h	cold_8h	CK_0h	drought_1h	drought_4h	drought_8h	drought_24h	0d_CK	drought_4d	drought_8d	drought_12d	drought_16d	CK_0h	salt_1h	salt_4h	salt_8h	salt_24h	0d_CK	salt_4d	salt_8d	salt_12d	salt_16d
VvCPK2	-0.0144145	-0.0125984	0.530826	0.423318	-0.0144145	-0.132521	-0.0668075	0.0131458	-0.0192889	-0.000687935	-0.0273098	0.1217	-0.0653426	0.198277	-0.0144145	-0.0417481	0.0307766	0.0436124	0.0775092	-0.000687935	-0.0239986	-0.0415946	-0.00823922	0.154143
VvCPK3	-0.0159838	0.105431	0.59712	0.462198	-0.0159838	-0.0171685	0.364887	0.605611	0.920244	-0.00293995	0.132374	0.214458	0.157782	0.638222	-0.0159838	0.144373	0.581569	0.441842	0.742921	-0.00293995	0.0735107	-0.0998479	0.067305	0.734025
VvCPK7	-0.0045573	0.0282101	0.0126955	0.0374759	-0.0045573	0.0943325	0.145777	0.315177	0.117557	-0.00884357	-0.0963442	0.206969	0.192503	-0.145262	-0.0045573	0.0355646	0.228863	0.148538	0.351396	-0.00884357	-0.0170115	0.0181091	0.148654	-0.00672502
VvCPK10	-0.123559	0.0946328	-0.117674	0.143479	-0.123559	0.0804661	0.327679	0.421914	8.12983e-05	-0.216423	1.00413	0.0621284	-1.31361	-0.264921	-0.123559	-0.155745	0.36518	-0.460097	0.698375	-0.216423	0.606267	-0.102456	-0.760206	-0.489243
VvCPK11	-0.0773874	0.375016	0.935359	0.860359	-0.0773874	-0.117557	0.487231	0.651197	0.544789	-0.00171403	-0.0807513	0.140634	0.395325	0.414945	-0.0773874	-0.00366243	0.4273	0.324402	0.508208	-0.00171403	0.079659	-0.0597511	0.39909	0.413817
VvCPK12	-0.004593	-0.00606962	0.0457944	-0.112406	-0.004593	0.0542647	0.12712	0.073239	-0.289981	-0.00196516	-0.0307616	0.00665176	0.0759426	-0.027616	-0.004593	0.0991067	0.146543	0.0433329	-0.228793	-0.00196516	-0.0636708	-0.153619	0.174298	-0.0109285
VvCPK13	-0.00034183	-0.0707117	-0.0594569	0.0874798	-0.00034183	-0.109446	-0.156618	0.0151191	0.109196	-0.00317458	-0.033105	-0.0181444	0.11753	0.125719	-0.00034183	-0.00566045	0.0413894	-0.00889766	0.00937377	-0.00317458	-0.0298472	-0.063563	0.157494	0.258999
VvCPK14	-0.0284589	0.132642	0.046033	-0.0237571	-0.0284589	-0.0313987	0.123569	0.301511	0.256448	-0.00110453	-0.0844958	0.0821772	0.123418	0.244324	-0.0284589	0.123395	0.343894	0.22692	0.34223	-0.00110453	-0.104639	-0.105362	0.105376	0.327484
VvCPK17	-0.028311	0.111056	0.267774	-0.0827295	-0.028311	0.143125	0.257127	0.547469	1.08887	-0.0193604	-0.164677	0.0140549	0.335896	0.569185	-0.028311	0.267412	0.535516	0.4633	0.863711	-0.0193604	0.0350305	-0.110642	0.144616	0.708211
FigureS3_A: Expression profile of nine VvCPK genes under short term cold stress. Y-axis shows the relative expression of treatment to the control. Standard deviations are shown as error bars, which are based on the three replications.
FigureS3_B: Expression profile of nine VvCPK genes under short term drought stress. Y-axis shows the relative expression of treatment to the control. Standard deviations are shown as error bars, which are based on the three replications. Significance is shown as a star.
FigureS3_C: Expression profile of nine VvCPK genes under long term drought stress. Y-axis shows the relative expression of treatment to the control. Standard deviations are shown as error bars, which are based on the three replications. Significance is shown as a star.
FigureS3_D: Expression profile of nine VvCPK genes under short term salt stress. Y-axis shows the relative expression of treatment to the control. Standard deviations are shown as error bars, which are based on the three replications. Significance is shown as a star.
FigureS3_E: Expression profile of nine VvCPK genes under short long salt stress. Y-axis shows the relative expression of treatment to the control. Standard deviations are shown as error bars, which are based on the three replications. Significance is shown as a star.
[truncated: 59 more columns]
